# Supplementary material for: A Comparative Transcriptome and Proteome Analysis of the Molecular Mechanism Underlying Anterior to Dorsal Eye Rotation in the Celestial-Eye Goldfish (Carassius auratus)
Source: Int J Mol Sci. 2025 Jan 8;26(2):466. doi: 10.3390/ijms26020466 (PMC11765313; doi:10.3390/ijms26020466)
Supplement: Supplementary file 1 [file ijms-26-00466-s001.zip]

Archive with 4 entries (4 files):
- Table S1-Primers used for RT-qPCR analysis.xlsx
- Table S2-DEGs,GO and KEGG analysis of DEGs.xlsx
- Table S3- DEPs,GO-KEGGEnrich.xlsx
- Table S4- Common KEGG in DEGs and DEPs.xlsx
