# Supplementary material for: A Comparative Transcriptome and Proteome Analysis of the Molecular Mechanism Underlying Anterior to Dorsal Eye Rotation in the Celestial-Eye Goldfish (Carassius auratus)
Source: Int J Mol Sci. 2025 Jan 8;26(2):466. doi: 10.3390/ijms26020466 (PMC11765313; doi:10.3390/ijms26020466)
Supplement: Supplementary file 1 [file ijms-26-00466-s001.zip › Table S1-Primers used for RT-qPCR analysis.xlsx]

## Sheet: Sheet1
gene name	Primer-F (5'-3')	Primer-R (5'-3')
β-actin	CAGCAAGCAGGAGTATGATG	CCAAACAGAGCAGAAGCC
LOC113073600	TGTTTTCAGTGGTTGTGTCC	ACCTTTTCCCTCTTCACCTT
LOC113056515	GTCGTGGGCTGTCAAGTAA	AAGCAAACTGAAGAGGGAGA
LOC113055773	GCTCCTCAAACATCCCAA	CTCACAAATCCCTCATCACA
LOC113089266	GCTCCTCAAACATCCCAA	CTCACAAATCCCTCATCACA
LOC113038790	GTTCCAGCACAGGTCAGTC	GTTACAGTGGTTACGGTGGTT
LOC113063734	CGGCAGCAGTATCTCAGTC	CTTGTTACGCAGACCCTCTC
LOC113115398	CTCACTCCTGGCTTTACCTC	CTTGCTGTCGTCCCTCTC
LOC113078755	GGAAGATGGTAGTGTGATTGG	CTGGGTGCTCTATTGGGA
LOC113114746	TTGTTTTGTCCTGGCACTT	GATTCCCGTCTCTTTCTCTTC
LOC113058206	GCTCCTGGCTTTACCTCA	TGCTGTCTTCCCTCTCAAC
