# Supplementary material for: A Comparative Transcriptome and Proteome Analysis of the Molecular Mechanism Underlying Anterior to Dorsal Eye Rotation in the Celestial-Eye Goldfish (Carassius auratus)
Source: Int J Mol Sci. 2025 Jan 8;26(2):466. doi: 10.3390/ijms26020466 (PMC11765313; doi:10.3390/ijms26020466)
Supplement: Supplementary file 1 [file ijms-26-00466-s001.zip › Table S2-DEGs,GO and KEGG analysis of DEGs.xlsx]

## Sheet: TvsC expression_significant
gene_id	C fpkm	T fpkm	log2FoldChange	pvalue	padj	gene_name	gene_chr	gene_start	gene_end	gene_strand	gene_length	gene_biotype	gene_description	tf_family
113097504	0.149688	7.08603	5.56166	1.39e-21	6.76e-17	LOC113097504	NW_020528508.1	199734	202986	+	1711	protein_coding	prostasin-like	Trypsin
113119645	0.263768	8.54939	5.03258	1.15e-19	2.81e-15	LOC113119645	NC_039261.1	17538650	17541449	-	1371	protein_coding	keratin%2C type I cytoskeletal 13-like	Filament
113109034	0.194869	4.21728	4.44452	2.24e-18	2.91e-14	LOC113109034	NC_039251.1	31247335	31257702	-	2464	protein_coding	sciellin-like%2C transcript variant X1	-
113049118	0.213358	4.5736	4.42164	2.39e-18	2.91e-14	LOC113049118	NC_039272.1	8939760	8944899	+	1760	protein_coding	annexin A3-like	-
113050356	4.93489	39.8134	3.01218	8.31e-17	8.1e-13	LOC113050356	NC_039273.1	7155099	7159993	-	2583	protein_coding	intermediate filament protein ON3-like	Filament
113115530	1.22522	26.4208	4.42687	6.19e-15	5.03e-11	LOC113115530	NC_039257.1	9596929	9598055	+	400	protein_coding	lymphocyte antigen 6D-like	-
113111057	1.18124	16.0837	3.76759	9.31e-15	6.48e-11	LOC113111057	NC_039253.1	12870816	12872757	+	734	protein_coding	myelin and lymphocyte protein-like	-
113052890	3.86323	0	-9.85388	4.49e-14	2.73e-10	LOC113052890	NC_039276.1	755216	773255	-	2886	protein_coding	GTPase IMAP family member 8-like	-
113116478	2.64528	32.5502	3.62336	1.41e-13	7.63e-10	LOC113116478	NC_039258.1	19353146	19356454	-	654	protein_coding	uncharacterized LOC113116478	-
113100652	0.0380966	0.853828	4.47946	1.67e-13	8.16e-10	LOC113100652	NW_020528999.1	14718	36018	-	8197	protein_coding	uncharacterized LOC113100652	-
113097593	0.36694	3.15475	3.10045	3.53e-12	1.56e-08	LOC113097593	NW_020528515.1	589338	598116	-	2662	protein_coding	calpain-9-like	Peptidase_C2
113049117	0.472494	5.41826	3.52309	3.92e-12	1.59e-08	LOC113049117	NC_039272.1	8946270	8950495	+	1473	protein_coding	annexin A3-like	-
113110793	0.0291686	1.50382	5.65978	5.17e-12	1.94e-08	LOC113110793	NC_039253.1	3389285	3395483	+	3306	protein_coding	keratin%2C type I cytoskeletal 19-like	Filament
113083854	2.19283	20.7882	3.24533	5.69e-12	1.98e-08	LOC113083854	NC_039247.1	25856694	25860708	+	1279	protein_coding	annexin A1-like	-
113082419	0.217519	4.51949	4.36549	6.21e-12	2.02e-08	LOC113082419	NW_020526282.1	199478	212410	-	2304	protein_coding	deoxynucleoside triphosphate triphosphohydrolase SAMHD1-like%2C transcript variant X2	Crystall
113100291	0.146567	3.29191	4.5005	8.97e-12	2.73e-08	LOC113100291	NW_020528951.1	1404	7551	-	2057	protein_coding	deoxynucleoside triphosphate triphosphohydrolase SAMHD1-like	HD
113108301	0.324696	7.74907	4.5646	1.55e-11	4.43e-08	LOC113108301	NC_039251.1	9349448	9353550	+	718	protein_coding	anterior gradient protein 3-like	-
113114400	0.12583	1.71485	3.77013	1.95e-11	5.28e-08	LOC113114400	NC_039243.1	2915825	2946486	+	5202	protein_coding	uncharacterized LOC113114400%2C transcript variant X1	Crystall
113117355	1.4204	5.71065	2.00634	2.09e-11	5.36e-08	LOC113117355	NC_039259.1	15007307	15024944	-	3703	protein_coding	grainyhead-like protein 1 homolog%2C transcript variant X1	CP2
113099844	0.80993	5.91978	2.86873	3.99e-11	9.73e-08	LOC113099844	NW_020528879.1	16011	17559	+	970	protein_coding	heme-binding protein 2-like	-
113048401	0.151926	6.9962	5.5345	5.19e-11	1.2e-07	LOC113048401	NC_039271.1	22820266	22828201	+	1992	protein_coding	uncharacterized LOC113048401	-
113039573	0.0777347	1.99967	4.68129	7.71e-11	1.71e-07	LOC113039573	NC_039264.1	7912476	7920795	+	4794	protein_coding	agglutinin-like protein 4	-
113054720	0.176366	3.74653	4.40541	9.29e-11	1.97e-07	LOC113054720	NC_039277.1	17669943	17673192	+	1674	protein_coding	elongation of very long chain fatty acids protein 7-like	ELO
113107141	0.52571	4.33788	3.04624	6.55e-10	1.33e-06	LOC113107141	NC_039250.1	7250051	7251900	+	1093	protein_coding	HRAS-like suppressor 2	-
113076706	0.119535	1.77174	3.8743	7.89e-10	1.54e-06	LOC113076706	NW_020525078.1	256421	265558	+	2591	protein_coding	calpain-9-like	Peptidase_C2
113110194	0.554877	5.53558	3.31527	1.83e-09	3.42e-06	LOC113110194	NC_039252.1	19384152	19386888	-	1309	protein_coding	elongation of very long chain fatty acids protein 7-like	ELO
113120730	0.132761	0.736167	2.47363	3.18e-09	5.74e-06	LOC113120730	NC_039243.1	4573110	4616805	+	9263	protein_coding	uncharacterized LOC113120730	-
113072980	0.337642	2.70074	2.9962	3.42e-09	5.95e-06	LOC113072980	NC_039247.1	7151858	7164434	-	3944	protein_coding	protein FAM111A-like%2C transcript variant X3	-
113109273	0.00262858	0.659569	7.78737	4.87e-09	8.18e-06	LOC113109273	NC_039243.1	11677683	11686009	-	7122	protein_coding	serine-rich adhesin for platelets-like	-
113109305	4.00161	80.5178	4.33149	5.33e-09	8.38e-06	LOC113109305	NC_039251.1	13615041	13616501	-	702	protein_coding	ladderlectin-like	Lectin_C
113059645	0.112622	2.21397	4.30505	5.33e-09	8.38e-06	LOC113059645	NC_039283.1	14738587	14740095	+	1234	lncRNA	uncharacterized LOC113059645	-
113046854	0.833713	6.95836	3.06037	6e-09	9.13e-06	LOC113046854	NC_039270.1	13489494	13491869	+	944	pseudogene	-	-
113091468	1.18814	7.67505	2.68861	1.03e-08	1.52e-05	LOC113091468	NW_020527548.1	42332	50652	+	2490	protein_coding	adseverin-like	-
113062424	7.21625	54.1698	2.90789	1.47e-08	2.1e-05	LOC113062424	NC_039286.1	9724463	9726495	+	1372	protein_coding	keratin%2C type I cytoskeletal 13-like	Filament
113100632	0.00747649	0.310703	5.40055	2.7e-08	3.76e-05	LOC113100632	NW_020528997.1	211768	244348	-	10849	protein_coding	uncharacterized LOC113100632	-
113048402	0.0194932	1.89879	6.59203	3.08e-08	4.09e-05	LOC113048402	NC_039271.1	22796822	22800659	+	2008	protein_coding	uncharacterized LOC113048402%2C transcript variant X2	-
novel.267	7.48537	95.8708	3.67944	3.11e-08	4.09e-05	-	NC_039254.1	4348640	4349665	+	746	-	-	-
113115398	1.02153	8.61861	3.07853	3.86e-08	4.94e-05	LOC113115398	NC_039257.1	23016109	23017796	+	1688	protein_coding	claudin-4-like	-
113120815	0.0103005	0.202914	4.29218	4.08e-08	4.94e-05	LOC113120815	NC_039262.1	9373533	9422864	+	15226	protein_coding	uncharacterized LOC113120815	7tm_2
113063734	0.27267	2.9218	3.41832	4.14e-08	4.94e-05	LOC113063734	NC_039288.1	9900075	9903143	+	1371	protein_coding	glutamine synthetase-like	-
113114638	3.96379	24.229	2.6126	4.16e-08	4.94e-05	LOC113114638	NC_039257.1	719369	722202	-	586	protein_coding	putative uncharacterized protein DDB_G0292636	-
113118128	0.102939	1.60376	3.96674	4.66e-08	5.41e-05	LOC113118128	NC_039260.1	2526801	2532232	-	2689	protein_coding	uncharacterized LOC113118128	Zona_pellucida
113076107	0.0363286	1.79806	5.64106	4.93e-08	5.59e-05	LOC113076107	NW_020524910.1	37236	42287	-	3326	protein_coding	mucin-5AC-like	-
113106759	0.43814	5.82343	3.73781	5.37e-08	5.94e-05	nkx3-1	NC_039250.1	17436405	17439291	+	914	protein_coding	NK3 homeobox 1	Homeobox
113055773	0.0113243	0.648933	5.85646	1.08e-07	0.000117168	LOC113055773	NC_039279.1	29749	46319	-	8890	protein_coding	alpha-tectorin-like	Zona_pellucida
113112096	0	0.593527	7.6126	1.35e-07	0.000143493	LOC113112096	NC_039254.1	20190023	20196562	-	3600	protein_coding	alpha-N-acetylgalactosaminide alpha-2%2C6-sialyltransferase 1-like	Glyco_transf_29
113062955	0.10561	1.0289	3.29786	1.64e-07	0.000169885	LOC113062955	NC_039287.1	3668093	3677972	-	3032	protein_coding	protein Niban-like	-
113044960	1.87505	19.5438	3.38359	1.88e-07	0.000187252	LOC113044960	NC_039269.1	413078	415078	+	978	protein_coding	complement C1q tumor necrosis factor-related protein 6-like	-
113097085	0.648087	5.22985	3.01531	1.88e-07	0.000187252	LOC113097085	NC_039248.1	12641700	12649215	-	1589	protein_coding	prostacyclin synthase-like	p450
113099666	0.0494222	1.28257	4.68943	1.97e-07	0.000190496	LOC113099666	NW_020528842.1	13037	18347	-	2376	pseudogene	-	Filament
novel.924	2.42465	14.1551	2.54727	1.99e-07	0.000190496	-	NC_039290.1	5198223	5200158	-	845	-	PF04908:SH3-binding, glutamic acid-rich protein	-
novel.366	3.51741	59.3811	4.07883	2.51e-07	0.00023531	-	NC_039259.1	9587812	9591420	+	477	-	-	-
113108732	0.182242	2.03518	3.49025	3.22e-07	0.000296377	LOC113108732	NC_039251.1	21846400	21847714	+	1315	protein_coding	mid1-interacting protein 1A	-
113080050	0	1.40068	7.50516	3.4e-07	0.000306707	LOC113080050	NW_020525833.1	1163	5323	-	1409	protein_coding	kelch-like protein 24	BACK
113038781	0.0551211	1.3076	4.57932	3.67e-07	0.000325339	LOC113038781	NC_039263.1	18096874	18110741	-	3658	protein_coding	macrophage mannose receptor 1-like	Lectin_C
113106015	0.141291	2.66252	4.22138	4.3e-07	0.000373719	LOC113106015	NC_039249.1	14059016	14063054	-	1365	protein_coding	mucin-15-like	-
113043110	0.322461	2.17427	2.76074	4.45e-07	0.000380374	LOC113043110	NC_039245.1	2292249	2305344	+	1541	protein_coding	lipopolysaccharide-induced tumor necrosis factor-alpha factor homolog%2C transcript variant X2	-
113054684	0.210198	0.963544	2.19599	4.75e-07	0.000399326	LOC113054684	NC_039245.1	15907992	15919131	+	5099	protein_coding	envoplakin-like	-
113108370	0.0264137	0.202112	2.93372	4.95e-07	0.000408492	LOC113108370	NC_039251.1	11475590	11542367	+	18576	protein_coding	uncharacterized LOC113108370%2C transcript variant X1	ABC_tran
113077951	2.06588	10.6967	2.37278	5.42e-07	0.000440186	LOC113077951	NW_020525285.1	103350	104738	-	732	lncRNA	uncharacterized LOC113077951	-
113045173	0.461626	2.90468	2.65879	5.74e-07	0.000458465	LOC113045173	NC_039269.1	5224684	5236584	-	2124	protein_coding	tripartite motif-containing protein 16-like	SPRY
novel.778	1.64148	6.46236	1.97209	6.3e-07	0.000495262	-	NC_039280.1	19727479	19729286	+	908	-	-	-
113111380	0	0.435602	7.30944	6.63e-07	0.000505268	LOC113111380	NC_039254.1	554325	563793	-	3953	protein_coding	uncharacterized LOC113111380%2C transcript variant X2	Zona_pellucida
113113576	0.352363	1.91061	2.44197	6.64e-07	0.000505268	LOC113113576	NC_039256.1	10048096	10064405	+	3515	protein_coding	proteoglycan 4-like%2C transcript variant X2	-
113073600	0.113919	32.9838	8.15995	9.46e-07	0.000709243	LOC113073600	NW_020524289.1	91926	93643	+	986	protein_coding	urokinase plasminogen activator surface receptor-like	-
113058206	1.38181	4.94325	1.84025	9.98e-07	0.000736585	LOC113058206	NC_039282.1	668786	669910	+	1125	protein_coding	claudin-4-like	-
113074257	0.218781	1.28813	2.56228	1.14e-06	0.000832338	LOC113074257	NC_039247.1	9667868	9675413	-	2174	protein_coding	arrestin domain-containing protein 1-like%2C transcript variant X2	-
novel.881	27.5441	1.46992	-4.22942	1.23e-06	0.000878877	-	NC_039286.1	8245196	8247241	-	1261	-	-	-
113038790	0.116303	1.6639	3.8518	1.54e-06	0.00107023	LOC113038790	NC_039263.1	18352836	18355740	+	1373	protein_coding	glutamine synthetase-like	-
113070654	0.220698	4.45551	4.32153	1.54e-06	0.00107023	LOC113070654	NW_020523638.1	368511	376390	-	1298	protein_coding	L-rhamnose-binding lectin CSL2-like	-
113072530	5.41474	0.315033	-4.1044	1.74e-06	0.00119404	LOC113072530	NW_020524027.1	8314	17017	-	4374	protein_coding	KAT8 regulatory NSL complex subunit 1-like	-
113118129	0.0381218	0.864736	4.47371	1.9e-06	0.00128761	LOC113118129	NC_039260.1	2561027	2569943	-	2500	protein_coding	pancreatic secretory granule membrane major glycoprotein GP2-like	Zona_pellucida
113067758	1.29258	0.0262765	-5.64097	1.95e-06	0.00130073	LOC113067758	NC_039246.1	9165229	9197782	-	3379	protein_coding	transmembrane and TPR repeat-containing protein 2-like	-
113048792	0.218111	3.24186	3.89728	2.17e-06	0.00143066	LOC113048792	NC_039272.1	1641739	1651925	+	1559	protein_coding	histo-blood group ABO system transferase-like	-
113080051	0.277138	2.65728	3.26919	2.39e-06	0.00153698	LOC113080051	NW_020525833.1	7963	56360	+	2316	protein_coding	SH3 domain-containing kinase-binding protein 1-like	-
113116439	0.0316979	0.810117	4.63948	2.4e-06	0.00153698	LOC113116439	NC_039258.1	18567260	18571402	-	2407	protein_coding	nuclear factor 7%2C brain-like	zf-B_box
113057198	0.183653	1.02187	2.47918	3.33e-06	0.00210995	LOC113057198	NC_039280.1	15182790	15187992	+	3464	protein_coding	uncharacterized LOC113057198	-
113084877	1.96889	0.00958598	-7.80141	3.48e-06	0.00216775	LOC113084877	NW_020526612.1	4833	21644	+	2660	protein_coding	round spermatid basic protein 1-like	-
113047487	0.205923	2.63169	3.68259	3.53e-06	0.00216775	LOC113047487	NC_039270.1	4837186	4845224	-	1460	protein_coding	interferon-induced protein 44-like%2C transcript variant X2	-
113114746	0.438288	2.26177	2.37321	3.56e-06	0.00216775	LOC113114746	NC_039257.1	2442565	2444009	-	1445	protein_coding	claudin-8-like	-
113059043	0.396076	5.24946	3.72524	4.63e-06	0.00278737	LOC113059043	NC_039282.1	19293777	19296294	+	1044	protein_coding	splicing regulatory glutamine/lysine-rich protein 1-like	-
113089746	0.154261	1.82786	3.57003	4.86e-06	0.00288956	LOC113089746	NW_020527176.1	251	13360	+	6148	protein_coding	uncharacterized LOC113089746	-
novel.1286	5.07948	22.1492	2.12484	5.13e-06	0.00301173	-	NW_020526282.1	88673	90114	-	822	-	PF02758:PAAD/DAPIN/Pyrin domain	PAAD_DAPIN
113086299	4.77331	0.267624	-4.1641	5.85e-06	0.003394	LOC113086299	NW_020526758.1	56142	64344	-	2168	protein_coding	formin-like protein 20%2C transcript variant X4	-
113072532	0.775249	0	-7.76085	6.57e-06	0.00376828	LOC113072532	NW_020524027.1	1826	7693	-	3373	protein_coding	protein asteroid homolog 1-like	-
113049162	0.169125	1.22395	2.85677	6.78e-06	0.00383991	LOC113049162	NC_039272.1	10274333	10290312	-	11425	protein_coding	IgGFc-binding protein-like%2C transcript variant X2	VWD
113088286	0.0295069	0.939642	4.96789	7.05e-06	0.00394931	LOC113088286	NW_020526953.1	38975	58747	-	1961	protein_coding	deoxynucleoside triphosphate triphosphohydrolase SAMHD1-like	HD
113038562	0.0657216	1.44254	4.43963	7.29e-06	0.00403727	LOC113038562	NC_039263.1	12803872	12809074	-	1778	protein_coding	BICD family-like cargo adapter 2	-
113072531	1.53135	0.031969	-5.55972	8.3e-06	0.00454195	LOC113072531	NW_020524027.1	17452	30043	+	3295	protein_coding	SWI/SNF complex subunit SMARCC1-like	SWIRM
113053182	1.15921	5.70146	2.29816	8.6e-06	0.00464258	LOC113053182	NC_039276.1	11454903	11456150	+	1248	protein_coding	mid1-interacting protein 1A-like	-
113070016	4.8377	0.160289	-4.92451	8.67e-06	0.00464258	LOC113070016	NW_020523476.1	864	9131	+	2671	protein_coding	gasdermin-E-like%2C transcript variant X2	-
113100281	0.00259299	0.220593	6.33868	9.09e-06	0.00481342	LOC113100281	NW_020528949.1	8982	26631	-	7765	protein_coding	uncharacterized LOC113100281	-
113067879	0.954975	0.0386352	-4.62725	9.42e-06	0.00493675	LOC113067879	NC_039293.1	6342606	6357294	-	6733	protein_coding	trinucleotide repeat-containing gene 6B protein-like%2C transcript variant X2	-
113049843	0.100534	1.31154	3.71391	9.97e-06	0.00516532	LOC113049843	NC_039272.1	27276828	27283897	-	1591	protein_coding	annexin A1-like%2C transcript variant X1	-
novel.426	0.372675	2.59288	2.79598	1.03e-05	0.00529694	-	NC_039261.1	28940787	28943956	-	1382	-	-	-
113078185	1.75918	0.0192225	-6.56627	1.1e-05	0.0055708	LOC113078185	NW_020525356.1	5860	19207	+	3636	protein_coding	TBC1 domain family member 5-like	TBC
113062702	0.00897463	0.503079	5.82463	1.16e-05	0.00582891	LOC113062702	NC_039287.1	11266226	11276650	+	4487	protein_coding	desmoglein-2-like	Cadherin
113038808	0.86979	4.7812	2.45956	1.21e-05	0.00602127	LOC113038808	NC_039263.1	18860259	18863836	+	1526	protein_coding	chloride intracellular channel protein 4-like	-
113065066	2.1929	11.5786	2.40059	1.27e-05	0.00627058	LOC113065066	NC_039289.1	10191621	10202911	-	2404	protein_coding	calpain-2 catalytic subunit-like	Peptidase_C2
113093895	0.692087	3.93627	2.50721	1.32e-05	0.00642392	LOC113093895	NW_020527979.1	17486	29599	+	5931	protein_coding	periplakin-like	-
113119111	0.0817866	0.753724	3.20059	1.4e-05	0.00675163	LOC113119111	NC_039261.1	1356018	1396896	+	3565	protein_coding	oxysterol-binding protein-related protein 3-like%2C transcript variant X1	-
113092322	0.669025	6.80432	3.34777	1.44e-05	0.00685683	LOC113092322	NW_020527713.1	325514	328316	+	1362	protein_coding	cytosolic 5'-nucleotidase 1A-like	-
113112742	0.0652338	0.757353	3.54061	1.48e-05	0.00698399	LOC113112742	NC_039255.1	13677812	13681889	-	2413	pseudogene	-	ELO
113088285	0.103	1.61537	3.95165	1.49e-05	0.00698399	LOC113088285	NW_020526953.1	3326	35694	-	1845	protein_coding	deoxynucleoside triphosphate triphosphohydrolase SAMHD1-like	HD
113070018	8.23953	0.292322	-4.81992	1.61e-05	0.00744796	LOC113070018	NW_020523476.1	56470	62417	+	2361	protein_coding	transformer-2 protein homolog alpha-like%2C transcript variant X2	RRM_1
113059002	3.10237	10.8709	1.80848	1.86e-05	0.00847872	LOC113059002	NC_039282.1	10587431	10588902	-	536	protein_coding	lymphocyte antigen 6D-like	-
113114135	10.8115	50.8966	2.23495	1.86e-05	0.00847872	LOC113114135	NC_039256.1	25644546	25646539	-	577	protein_coding	protease inhibitor 2-like	-
novel.20	0.152272	2.57271	4.05633	1.88e-05	0.00849221	-	NC_039243.1	9710465	9712248	-	1004	-	PF01390:SEA domain	-
113056515	0	0.560255	6.41693	2.14e-05	0.00956676	LOC113056515	NC_039279.1	1090757	1093898	-	1666	protein_coding	sushi%2C nidogen and EGF-like domain-containing protein 1	-
113092767	0.0562105	0.719933	3.68101	2.17e-05	0.00958099	LOC113092767	NW_020527778.1	1187006	1192383	-	2104	protein_coding	butyrophilin-like protein 2%2C transcript variant X3	V-set
113091648	0.078186	0.512892	2.71217	2.18e-05	0.00958099	LOC113091648	NW_020527582.1	1740712	1788155	-	4567	protein_coding	multiple C2 and transmembrane domain-containing protein 2-like%2C transcript variant X2	C2
novel.872	1.03183	3.3113	1.67937	2.41e-05	0.0104734	-	NC_039286.1	7965796	7972761	+	1337	-	-	-
113109987	1.74457	13.9455	2.99983	2.45e-05	0.0105509	LOC113109987	NC_039252.1	14551078	14553830	-	1360	protein_coding	dehydrogenase/reductase SDR family member 13-like	adh_short
113071806	0.941908	19.4804	4.37314	2.73e-05	0.0116812	LOC113071806	NW_020523911.1	43639	45687	+	747	protein_coding	galactose-specific lectin nattectin-like%2C transcript variant X1	Lectin_C
113072533	2.5501	0.0286728	-6.48424	2.81e-05	0.0119016	LOC113072533	NW_020524027.1	31151	45839	+	2302	pseudogene	-	-
113081259	0.0100162	0.481561	5.59858	2.95e-05	0.0123456	LOC113081259	NW_020526088.1	74985	89547	-	10051	protein_coding	agglutinin-like protein 4	-
113109609	0.326241	1.59288	2.28251	2.96e-05	0.0123456	LOC113109609	NC_039252.1	4355829	4357918	+	2090	protein_coding	claudin-23-like	-
113078755	0.32511	1.83987	2.49767	3e-05	0.0124076	LOC113078755	NC_039247.1	16804203	16812691	+	3802	protein_coding	nitric oxide synthase%2C inducible-like	NAD_binding_1
113073485	0.418344	0.0125628	-5.07004	3.14e-05	0.0128464	LOC113073485	NW_020524277.1	52509	85565	+	5254	protein_coding	cohesin subunit SA-2%2C transcript variant X1	-
113052894	0.353572	0.025909	-3.79071	3.17e-05	0.0128719	LOC113052894	NC_039276.1	870419	889311	+	6034	protein_coding	tripartite motif-containing protein 35-like	-
113057162	0.0387306	1.19016	4.96428	3.38e-05	0.0135388	LOC113057162	NC_039280.1	13999660	14005135	+	1567	protein_coding	transmembrane protein 150A-like	-
113098189	3.78377	19.5057	2.36623	3.41e-05	0.0135388	LOC113098189	NW_020528572.1	1069630	1073417	+	1884	protein_coding	uncharacterized protein YBL113C-like	-
113058395	2.93049	10.8344	1.88665	3.42e-05	0.0135388	LOC113058395	NC_039282.1	6226547	6233180	+	2092	protein_coding	kunitz-type serine protease inhibitor 6-like	Kunitz_BPTI
113118687	0.00885979	0.601086	5.90472	3.48e-05	0.0136764	LOC113118687	NC_039260.1	21918429	21924309	+	2113	protein_coding	uncharacterized LOC113118687	-
113117931	2.364	23.1186	3.28976	3.52e-05	0.0137318	LOC113117931	NC_039259.1	21916095	21917202	+	468	protein_coding	FKBP-type peptidyl-prolyl cis-trans isomerase SlyD-like	-
113116050	0.0295894	0.689365	4.52732	3.68e-05	0.0142389	LOC113116050	NC_039258.1	9615066	9622857	-	2636	protein_coding	transmembrane channel-like protein 7	-
113062422	26.4193	109.995	2.05777	3.95e-05	0.0150825	LOC113062422	NC_039286.1	9699972	9702179	+	1502	protein_coding	keratin%2C type I cytoskeletal 13-like	Filament
113053741	6.98166	73.1056	3.38885	3.96e-05	0.0150825	LOC113053741	NC_039276.1	9919274	9920722	-	686	protein_coding	galactose-specific lectin nattectin-like	Lectin_C
113042421	0.519557	6.45018	3.63332	4.06e-05	0.0153476	LOC113042421	NC_039266.1	16050604	16052035	+	607	protein_coding	60S ribosomal protein L22-like 1	-
113048472	5.49931	0.475291	-3.5331	4.57e-05	0.0171262	LOC113048472	NC_039271.1	4334456	4362460	+	3414	protein_coding	epidermal growth factor receptor kinase substrate 8-like%2C transcript variant X1	SH3_1
113109348	0.00699366	0.239354	5.12597	4.79e-05	0.0177123	LOC113109348	NC_039243.1	10688014	11660660	-	5799	protein_coding	myb-like protein U	-
113044706	0.265584	1.43313	2.43936	4.8e-05	0.0177123	LOC113044706	NC_039268.1	23921669	23931378	-	2422	pseudogene	-	-
113079777	0.114911	0.992726	3.12561	5.35e-05	0.0196115	LOC113079777	NW_020525747.1	5866	11209	-	2098	protein_coding	tyrosine-protein kinase STYK1-like	Pkinase_Tyr
113088786	0.0168209	1.08435	5.92855	5.57e-05	0.0202636	LOC113088786	NW_020527016.1	26336	28386	+	1197	lncRNA	uncharacterized LOC113088786%2C transcript variant X1	-
113044345	0.0788632	0.699733	3.14675	6.14e-05	0.0221625	LOC113044345	NC_039268.1	11995345	11997969	+	2237	protein_coding	carbohydrate sulfotransferase 12-like	-
113067863	0.843896	0.0201485	-5.31529	6.42e-05	0.0228628	LOC113067863	NC_039246.1	9201727	9213713	-	3886	protein_coding	methyltransferase-like protein 25	-
113054571	0.0262527	0.615811	4.55367	6.43e-05	0.0228628	LOC113054571	NC_039277.1	15347305	15354436	+	2247	protein_coding	drebrin-like protein A%2C transcript variant X3	Cofilin_ADF
113064644	0.320862	1.78057	2.47279	6.6e-05	0.0232687	LOC113064644	NC_039289.1	177376	192596	-	2033	protein_coding	major histocompatibility complex class I-related gene protein-like	MHC_I
113065829	0.0700673	0.535386	2.93928	6.64e-05	0.0232687	LOC113065829	NC_039290.1	10262554	10284491	+	3137	protein_coding	specifically androgen-regulated gene protein-like%2C transcript variant X2	-
113061251	0.464066	6.03092	3.7057	7.01e-05	0.0242989	LOC113061251	NC_039285.1	2601175	2602771	-	649	protein_coding	hemagglutinin/amebocyte aggregation factor-like	-
113054199	0.203499	1.8718	3.21674	7.03e-05	0.0242989	LOC113054199	NC_039277.1	6646905	6649994	-	1186	protein_coding	cornifelin homolog B-like	-
113075957	0.0200866	1.47619	6.01102	7.56e-05	0.0259574	LOC113075957	NW_020524853.1	88360	89839	-	932	protein_coding	heme-binding protein 2-like	-
113086298	1.78213	0.054025	-5.06804	8.19e-05	0.0279089	LOC113086298	NW_020526758.1	84836	91452	-	2544	protein_coding	transmembrane protein 214-like	-
113090168	0.444806	0	-7.12391	8.82e-05	0.0296722	LOC113090168	NW_020527253.1	2720	11002	+	3781	protein_coding	oxidoreductase NAD-binding domain-containing protein 1-like%2C transcript variant X2	NAD_binding_1
113043685	0.0381131	0.293216	2.95065	8.83e-05	0.0296722	LOC113043685	NC_039267.1	9227598	9253929	+	17844	protein_coding	mucin-2-like%2C transcript variant X1	VWD
113089266	0.0185207	0.295849	4.01565	9.04e-05	0.0301559	LOC113089266	NW_020527105.1	16755	27310	-	6524	protein_coding	alpha-tectorin-like	Zona_pellucida
113094208	33.4226	92.351	1.46634	9.15e-05	0.0303418	LOC113094208	NC_039248.1	8690197	8695063	-	2580	protein_coding	intermediate filament protein ON3-like	Filament
113109550	3.82328	23.2068	2.60209	9.36e-05	0.0308108	LOC113109550	NC_039243.1	11906915	11912200	-	2547	protein_coding	mucin-5AC-like	-
113116220	0.666449	2.18817	1.71888	9.66e-05	0.0315858	LOC113116220	NC_039258.1	14406184	14408803	+	1698	protein_coding	translation initiation factor IF-2-like	-
113096369	1.18018	5.41146	2.19435	0.000101267	0.0328941	LOC113096369	NW_020528306.1	1266388	1271535	+	1470	protein_coding	transcription cofactor vestigial-like protein 4	-
113063932	0.276464	1.18426	2.09848	0.000104318	0.0336609	LOC113063932	NC_039288.1	5112840	5118092	-	2935	protein_coding	uncharacterized LOC113063932	ARID
113108718	0.439648	2.44396	2.47477	0.0001054	0.0337863	LOC113108718	NC_039251.1	21619169	21620473	-	1305	protein_coding	mid1-interacting protein 1A	-
113113702	3.67455	24.7917	2.75517	0.000108495	0.034551	LOC113113702	NC_039256.1	13578211	13581910	-	974	protein_coding	myelin and lymphocyte protein-like	-
113119962	0.151692	1.65041	3.4342	0.000113836	0.0360164	LOC113119962	NC_039261.1	25742229	25745209	-	1148	protein_coding	ras-related protein Rab-25-like	Ras
113042096	0.39955	5.2261	3.71318	0.000127593	0.0401086	LOC113042096	NC_039245.1	25760581	25762755	+	900	protein_coding	parvalbumin%2C thymic CPV3-like	-
113053894	0.572078	7.65596	3.72831	0.000128766	0.0401941	LOC113053894	NC_039277.1	5257556	5258340	+	531	protein_coding	fish-egg lectin-like	-
novel.1195	0.32893	1.91262	2.53845	0.000129515	0.0401941	-	NW_020525457.1	476898	480507	-	3448	-	-	-
113064054	1.38737	0.405668	-1.77089	0.000131244	0.0404728	LOC113064054	NC_039246.1	25862034	25871478	-	3405	protein_coding	DNA helicase B-like	-
113104563	1.25939	5.39065	2.09547	0.000135207	0.0407711	LOC113104563	NC_039248.1	26279278	26294981	+	2024	protein_coding	myosin-binding protein H-like%2C transcript variant X1	I-set
113054197	0.0213543	0.613979	4.83689	0.000135691	0.0407711	LOC113054197	NC_039277.1	6638924	6642898	-	1833	protein_coding	placenta-specific gene 8 protein-like	-
113039343	0.453784	2.81095	2.62681	0.000135852	0.0407711	LOC113039343	NC_039264.1	1649627	1652721	+	1825	protein_coding	ETS-related transcription factor Elf-3-like	Ets
113118740	0.156497	1.07734	2.77958	0.000136133	0.0407711	LOC113118740	NC_039260.1	24525997	24536180	+	2751	protein_coding	uncharacterized LOC113118740%2C transcript variant X2	Zona_pellucida
113066891	0.0519189	0.845382	4.02657	0.000136395	0.0407711	LOC113066891	NC_039292.1	9069489	9072443	+	1524	protein_coding	protein FAM3C-like%2C transcript variant X1	-
113097597	1.51177	10.8482	2.8462	0.000148844	0.0442211	LOC113097597	NW_020528515.1	547815	549977	+	844	protein_coding	lysozyme C%2C milk isozyme-like	-
113060763	0	1.10366	6.99624	0.00015082	0.0445367	LOC113060763	NC_039284.1	13774472	13778221	+	1256	protein_coding	serine/threonine/tyrosine-interacting protein A-like	DSPc
113069373	0.0885061	1.50088	4.08899	0.000155563	0.0456605	LOC113069373	NC_039247.1	23288529	23289945	-	894	protein_coding	uroplakin-2-like	-
113059162	0.490317	1.9773	2.01602	0.000159176	0.0462769	LOC113059162	NC_039243.1	8996602	9007310	+	2585	protein_coding	calpain-9-like	Peptidase_C2
113042833	0.152984	2.37644	3.96291	0.000159562	0.0462769	LOC113042833	NC_039267.1	9180142	9185912	+	2636	protein_coding	intestinal mucin-like protein	VWD
novel.198	3.08711	22.8074	2.88547	0.000172808	0.0496139	-	NC_039250.1	134861	136736	-	557	-	PF00048:Small cytokines (intecrine/chemokine), interleukin-8 like	-
113037789	0.56899	4.12183	2.85278	0.000173105	0.0496139	LOC113037789	NC_039262.1	2816524	2819483	+	1491	lncRNA	uncharacterized LOC113037789	-

## Sheet: TvsC_GOenrich_significant
Category	GOID	Description	GeneRatio	BgRatio	pvalue	padj	geneID	geneName	Count	Up	Up_Gene_id	Down
BP	GO:0007160	cell-matrix adhesion	3/25	42/15331	4.21657e-05	0.00118924	113055773/113056515/113089266	LOC113055773/LOC113056515/LOC113089266 alpha-tectorin (ear?)，EGF,同1，SIGNAL	3	3	113055773/113056515/113089266	0
BP	GO:0031589	cell-substrate adhesion	3/25	44/15331	4.85402e-05	0.00118924	113055773/113056515/113089266	LOC113055773/LOC113056515/LOC113089266	3	3	113055773/113056515/113089266	0
BP	GO:0009084	glutamine family amino acid biosynthetic process	2/25	11/15331	0.000139152	0.00227282	113063734/113038790	LOC113063734/LOC113038790	2	2	113063734/113038790	0
BP	GO:0006541	glutamine metabolic process	2/25	21/15331	0.000526024	0.00442728	113063734/113038790	LOC113063734/LOC113038790	2	2	113063734/113038790	0
BP	GO:0008652	cellular amino acid biosynthetic process	2/25	23/15331	0.000632468	0.00442728	113063734/113038790	LOC113063734/LOC113038790	2	2	113063734/113038790	0
BP	GO:0009064	glutamine family amino acid metabolic process	2/25	23/15331	0.000632468	0.00442728	113063734/113038790	LOC113063734/LOC113038790	2	2	113063734/113038790	0
BP	GO:1901607	alpha-amino acid biosynthetic process	2/25	23/15331	0.000632468	0.00442728	113063734/113038790	LOC113063734/LOC113038790	2	2	113063734/113038790	0
BP	GO:0016053	organic acid biosynthetic process	2/25	31/15331	0.00115319	0.00627848	113063734/113038790	LOC113063734/LOC113038790	2	2	113063734/113038790	0
BP	GO:0046394	carboxylic acid biosynthetic process	2/25	31/15331	0.00115319	0.00627848	113063734/113038790	LOC113063734/LOC113038790	2	2	113063734/113038790	0
BP	GO:1901605	alpha-amino acid metabolic process	2/25	44/15331	0.00231582	0.0113475	113063734/113038790	LOC113063734/LOC113038790	2	2	113063734/113038790	0
BP	GO:0044283	small molecule biosynthetic process	2/25	49/15331	0.00286454	0.0127602	113063734/113038790	LOC113063734/LOC113038790	2	2	113063734/113038790	0
BP	GO:0007155	cell adhesion	4/25	459/15331	0.00608887	0.0229504	113055773/113062702/113056515/113089266	LOC113055773/LOC113062702/LOC113056515/LOC113089266, desmoglein-2(与中间纤维相连，与分化有关），	4	4	113055773/113062702/113056515/113089266	0
BP	GO:0022610	biological adhesion	4/25	459/15331	0.00608887	0.0229504	113055773/113062702/113056515/113089266	LOC113055773/LOC113062702/LOC113056515/LOC113089266	4	4	113055773/113062702/113056515/113089266	0
CC	GO:0005882	intermediate filament	7/35	134/9983	3.29799e-07	2.48894e-06	113119645/113050356/113110793/113062424/113099666/113062422/113094208	LOC113119645/LOC113050356/LOC113110793/LOC113062424/LOC113099666/LOC113062422/LOC113094208	7	7	113119645/113050356/113110793/113062424/113099666/113062422/113094208	0
CC	GO:0045111	intermediate filament cytoskeleton	7/35	134/9983	3.29799e-07	2.48894e-06	113119645/113050356/113110793/113062424/113099666/113062422/113094208	LOC113119645/LOC113050356/LOC113110793/LOC113062424/LOC113099666/LOC113062422/LOC113094208	7	7	113119645/113050356/113110793/113062424/113099666/113062422/113094208	0
CC	GO:0099513	polymeric cytoskeletal fiber	7/35	141/9983	4.66677e-07	2.48894e-06	113119645/113050356/113110793/113062424/113099666/113062422/113094208	LOC113119645/LOC113050356/LOC113110793/LOC113062424/LOC113099666/LOC113062422/LOC113094208	7	7	113119645/113050356/113110793/113062424/113099666/113062422/113094208	0
CC	GO:0099080	supramolecular complex	7/35	189/9983	3.34924e-06	8.93132e-06	113119645/113050356/113110793/113062424/113099666/113062422/113094208	LOC113119645/LOC113050356/LOC113110793/LOC113062424/LOC113099666/LOC113062422/LOC113094208	7	7	113119645/113050356/113110793/113062424/113099666/113062422/113094208	0
CC	GO:0099081	supramolecular polymer	7/35	189/9983	3.34924e-06	8.93132e-06	113119645/113050356/113110793/113062424/113099666/113062422/113094208	LOC113119645/LOC113050356/LOC113110793/LOC113062424/LOC113099666/LOC113062422/LOC113094208	7	7	113119645/113050356/113110793/113062424/113099666/113062422/113094208	0
CC	GO:0099512	supramolecular fiber	7/35	189/9983	3.34924e-06	8.93132e-06	113119645/113050356/113110793/113062424/113099666/113062422/113094208	LOC113119645/LOC113050356/LOC113110793/LOC113062424/LOC113099666/LOC113062422/LOC113094208	7	7	113119645/113050356/113110793/113062424/113099666/113062422/113094208	0
CC	GO:0044430	cytoskeletal part	7/35	456/9983	0.000874791	0.00199952	113119645/113050356/113110793/113062424/113099666/113062422/113094208	LOC113119645/LOC113050356/LOC113110793/LOC113062424/LOC113099666/LOC113062422/LOC113094208	7	7	113119645/113050356/113110793/113062424/113099666/113062422/113094208	0
MF	GO:0005544	calcium-dependent phospholipid binding	4/56	33/27363	6.15801e-07	3.20217e-05	113049118/113049117/113083854/113049843	LOC113049118/LOC113049117/LOC113083854/LOC113049843	4	4	113049118/113049117/113083854/113049843	0
MF	GO:0004198	calcium-dependent cysteine-type endopeptidase activity	4/56	48/27363	2.86221e-06	5.99267e-05	113097593/113076706/113065066/113059162	LOC113097593/LOC113076706/LOC113065066/LOC113059162	4	4	113097593/113076706/113065066/113059162	0
MF	GO:0005198	structural molecule activity	8/56	463/27363	4.41059e-06	5.99267e-05	113119645/113050356/113110793/113062424/113099666/113062422/113042421/113094208	LOC113119645/LOC113050356/LOC113110793/LOC113062424/LOC113099666/LOC113062422/LOC113042421/LOC113094208	8	8	113119645/113050356/113110793/113062424/113099666/113062422/113042421/113094208	0
MF	GO:0004197	cysteine-type endopeptidase activity	4/56	54/27363	4.60974e-06	5.99267e-05	113097593/113076706/113065066/113059162	LOC113097593/LOC113076706/LOC113065066/LOC113059162	4	4	113097593/113076706/113065066/113059162	0
MF	GO:0005543	phospholipid binding	4/56	195/27363	0.000687605	0.00715109	113049118/113049117/113083854/113049843	LOC113049118/LOC113049117/LOC113083854/LOC113049843	4	4	113049118/113049117/113083854/113049843	0
MF	GO:0008234	cysteine-type peptidase activity	4/56	260/27363	0.00198546	0.0172074	113097593/113076706/113065066/113059162	LOC113097593/LOC113076706/LOC113065066/LOC113059162	4	4	113097593/113076706/113065066/113059162	0
MF	GO:0008289	lipid binding	4/56	302/27363	0.00340354	0.0252835	113049118/113049117/113083854/113049843	LOC113049118/LOC113049117/LOC113083854/LOC113049843	4	4	113049118/113049117/113083854/113049843	0
MF	GO:0016879	ligase activity, forming carbon-nitrogen bonds	2/56	49/27363	0.00454839	0.0295645	113063734/113038790	LOC113063734/LOC113038790	2	2	113063734/113038790	0

## Sheet: TvsC_KEGGenrich_significant
KEGGID	Description	GeneRatio	BgRatio	pvalue	padj	geneID	geneName	keggID	Count	Up	Up_Gene_names	Down
dre00220	Arginine biosynthesis	3/20	62/14947	7.36774e-05	0.00126702	113063734/113038790/113078755	LOC113063734/LOC113038790/LOC113078755	dre:566165/dre:566165/dre:404036	3	3	113063734/113038790/113078755	0
dre00062	Fatty acid elongation	3/20	76/14947	0.000135326	0.00126702	113054720/113110194/113112742	LOC113054720/LOC113110194/LOC113112742	dre:327274/dre:327274/dre:100150288	3	3	113054720/113110194/113112742	0
dre01040	Biosynthesis of unsaturated fatty acids	3/20	78/14947	0.000146194	0.00126702	113054720/113110194/113112742	LOC113054720/LOC113110194/LOC113112742	dre:327274/dre:327274/dre:100150288	3	3	113054720/113110194/113112742	0
dre01212	Fatty acid metabolism	3/20	154/14947	0.00107505	0.00636254	113054720/113110194/113112742	LOC113054720/LOC113110194/LOC113112742	dre:327274/dre:327274/dre:100150288	3	3	113054720/113110194/113112742	0
dre00910	Nitrogen metabolism	2/20	39/14947	0.00122356	0.00636254	113063734/113038790	LOC113063734/LOC113038790	dre:566165/dre:566165	2	2	113063734/113038790	0
dre00630	Glyoxylate and dicarboxylate metabolism	2/20	85/14947	0.00568171	0.0246207	113063734/113038790	LOC113063734/LOC113038790	dre:566165/dre:566165	2	2	113063734/113038790	0
dre00250	Alanine, aspartate and glutamate metabolism	2/20	108/14947	0.00902825	0.0335335	113063734/113038790	LOC113063734/LOC113038790	dre:566165/dre:566165	2	2	113063734/113038790	0
dre04217	Necroptosis	3/20	393/14947	0.0147498	0.046171	113063734/113038790/113065066	LOC113063734/LOC113038790/LOC113065066	dre:566165/dre:566165/dre:445091	3	3	113063734/113038790/113065066	0
dre04514	Cell adhesion molecules (CAMs)	3/20	405/14947	0.0159823	0.046171	113115398/113058206/113114746	LOC113115398/LOC113058206/LOC113114746	dre:81584/dre:81584/dre:550497	3	3	113115398/113058206/113114746	0
							claudin-4-like，4，8
