# Supplementary material for: A Comparative Transcriptome and Proteome Analysis of the Molecular Mechanism Underlying Anterior to Dorsal Eye Rotation in the Celestial-Eye Goldfish (Carassius auratus)
Source: Int J Mol Sci. 2025 Jan 8;26(2):466. doi: 10.3390/ijms26020466 (PMC11765313; doi:10.3390/ijms26020466)
Supplement: Supplementary file 1 [file ijms-26-00466-s001.zip › Table S3- DEPs,GO-KEGGEnrich.xlsx]

## Sheet: DEP
Gene Symbol	T1	T2	T3	C1	C2	C3	Log2FC	ttestPvalue
ltn1	3.03914e+07	1.68729e+07	2.92747e+07	9.19086e+06	5.57523e+06	6.45198e+06	1.8509	0.0145143
LOC113065034	545763	404739	408966	117058	96631	242541	1.57521	0.00979762
LOC113073387	5.98941e+06	4.63829e+06	6.23467e+06	3.39962e+06	1.57816e+06	1.70447e+06	1.3354	0.0115703
LOC113113057	570753	317402	388408	213903	163508	137456	1.30999	0.0321159
LOC113062029	4.60936e+07	5.79805e+07	3.77796e+07	2.68676e+07	2.14567e+07	2.05163e+07	1.04307	0.0170492
LOC113064925	2.66169e+06	2.17263e+06	2.91863e+06	1.15959e+06	1.08977e+06	1.53193e+06	1.03587	0.00685842
LOC113110684	1.60774e+06	1.53695e+06	1.45823e+06	649008	1.09208e+06	687940	0.922168	0.00808265
LOC113115079	416125	424416	435137	286276	193997	212996	0.879777	0.00248073
LOC113120227	1.88034e+07	2.04954e+07	1.66758e+07	1.20675e+07	9.23975e+06	1.02248e+07	0.827953	0.00413209
LOC113053991	1.75864e+06	1.41294e+06	1.86283e+06	931741	821777	1.12791e+06	0.805037	0.011616
LOC113042654	2.14874e+06	1.88307e+06	2.39119e+06	1.01559e+06	1.29401e+06	1.40153e+06	0.791389	0.00834601
LOC113114427	1.57752e+06	1.28637e+06	1.62312e+06	705609	771269	1.13757e+06	0.779248	0.0216998
LOC113115847	101409	110242	86398.6	56872.6	58081.3	59104.6	0.775979	0.00409511
LOC113116737	3.43022e+06	2.83345e+06	4.12682e+06	1.68432e+06	1.67994e+06	2.70696e+06	0.775207	0.0467029
LOC113062339	241135	235474	209775	126457	148675	128264	0.766818	0.00141262
LOC113116631	562584	467222	444355	297123	266578	318434	0.740823	0.00731712
LOC113073775	169391	112535	174109	95923.9	86703.6	91902.2	0.73218	0.0387632
LOC113043566	62682.4	67491.8	51722.6	36714.7	46108	27547.8	0.720766	0.0284187
marcksl1	7.64518e+06	7.94703e+06	7.07585e+06	3.37528e+06	6.64177e+06	3.94842e+06	0.698797	0.0491963
LOC113063487	658944	736271	722086	376901	478615	449828	0.697797	0.00215431
LOC113094842	1.07051e+07	9.67915e+06	9585444	5.24936e+06	7.35525e+06	6.04685e+06	0.684214	0.00605933
LOC113119555	1.3028e+08	1.25926e+08	1.25791e+08	6.57101e+07	1.07667e+08	6.46546e+07	0.682406	0.0280526
LOC113093068	923248	842997	876643	639240	448403	569753	0.673196	0.00555549
commd1	5.13332e+06	4.6875e+06	4.16468e+06	2.66299e+06	3.76971e+06	2.34709e+06	0.671673	0.0279201
LOC113063096	1.27224e+06	1.20257e+06	1.28821e+06	944544	683797	750257	0.661779	0.00501888
LOC113120091	943937	796266	969958	587360	663262	494142	0.635347	0.0115717
LOC113081509	2.46119e+06	2.36751e+06	3.00375e+06	1.64317e+06	1.51962e+06	1.91489e+06	0.625292	0.0162633
LOC113051474	8.24423e+06	7.01302e+06	7.83213e+06	5.34222e+06	4.03718e+06	5.63595e+06	0.620791	0.011595
LOC113053129	4.20216e+06	3.10033e+06	3.99083e+06	2.50879e+06	2.33203e+06	2.53252e+06	0.615076	0.0190365
lrmda	112434	103324	94008	79472.5	72321.4	51326.7	0.608843	0.0235572
LOC113085671	815375	675143	810382	532011	478583	508759	0.598742	0.00578803
LOC113043436	2.5648e+06	2.02778e+06	2.42893e+06	1.83819e+06	1.23842e+06	1.57011e+06	0.595568	0.0287612
LOC113046728	3.99981e+06	4.34742e+06	3.5766e+06	2.5628e+06	2.65187e+06	2.76571e+06	0.579318	0.00467201
LOC113048496	883054	797580	885006	563257	665094	501746	0.568465	0.00747601
LOC113044300	438758	430986	450997	302799	373394	217694	0.563184	0.0350183
LOC113054475	317168	287479	309247	208587	213856	198974	0.556466	0.000593463
LOC113100319	1.64345e+06	1.45668e+06	1.71753e+06	1.00231e+06	1.22848e+06	1.04636e+06	0.555891	0.0078297
LOC113070460	1.96946e+08	1.62257e+08	1.88204e+08	1.40597e+08	1.04911e+08	1.26912e+08	0.555681	0.0166259
NA	7.17835e+06	7.76965e+06	6.43375e+06	3.7804e+06	5.789e+06	4.98217e+06	0.555205	0.0312937
LOC113048769	386954	324719	359916	213109	315109	209861	0.537906	0.0462659
LOC113091318	3.06352e+06	2.80472e+06	3.50151e+06	2.38788e+06	2.20042e+06	1.86648e+06	0.537643	0.018732
LOC113054274	43209.2	45588.1	51441.9	33375.5	31020.8	32485.4	0.533594	0.00471615
LOC113059860	114910	92140.4	123845	71198.4	71196.1	87104.8	0.527886	0.0354564
LOC113109973	4.97251e+06	4.37201e+06	4.84754e+06	3.58884e+06	3.03524e+06	3.23645e+06	0.525348	0.00409743
LOC113106967	7.91601e+06	7.7208e+06	7.93856e+06	5.23007e+06	5.69644e+06	5.49867e+06	0.521371	9.61285e-05
LOC113118418	490605	463727	456314	278199	415666	290956	0.518422	0.0345388
LOC113096065	1.21846e+06	1.23001e+06	1.23515e+06	848698	892276	841032	0.512628	2.53397e-05
LOC113092829	2.00368e+06	1.72811e+06	2.20902e+06	1.29286e+06	1.60013e+06	1.31563e+06	0.497316	0.0277824
LOC113067875	3.30187e+06	3.18775e+06	2.99867e+06	2.69417e+06	1.96205e+06	2.16216e+06	0.476717	0.0194998
LOC113106721	5.22603e+06	5.31231e+06	4.97449e+06	4.08728e+06	3.51547e+06	3.55507e+06	0.475407	0.00231293
LOC113045748	4.70645e+06	4.51579e+06	5.23634e+06	4.16457e+06	3.06284e+06	3.17504e+06	0.475002	0.0302457
LOC113057333	1.46886e+06	1.28697e+06	1.62737e+06	1.07082e+06	1.03818e+06	1.04551e+06	0.47457	0.014332
LOC113040429	1.66488e+06	1.63937e+06	1.63448e+06	1.34681e+06	955820	1.25725e+06	0.472314	0.0179304
LOC113045794	787380	834334	773406	523404	608959	594307	0.472105	0.00229127
LOC113043216	1.59419e+07	1.60636e+07	1.52815e+07	1.08112e+07	1.19756e+07	1.14231e+07	0.46703	0.000463929
LOC113051130	238604	221212	244552	169972	163841	175941	0.46653	0.00115596
LOC113044358	197712	159753	168031	112885	138103	130937	0.460387	0.0253447
LOC113080467	196231	198327	188402	151794	134427	138067	0.458351	0.00096734
LOC113046838	3.32254e+06	3.15128e+06	3.10946e+06	2.33308e+06	2.08366e+06	2.56132e+06	0.457693	0.00470528
LOC113051433	76365	73668.8	76762.1	63430.3	44453.2	57417.3	0.4563	0.0226187
LOC113120004	3.40813e+07	3.83205e+07	3.16644e+07	2.11658e+07	2.87105e+07	2.60538e+07	0.454757	0.0333472
LOC113044322	5.69212e+06	6.10402e+06	6.19253e+06	3.65758e+06	4.8846e+06	4.58356e+06	0.454689	0.0154584
LOC113039297	9.65563e+06	9.01809e+06	9522891	7.31273e+06	5.92701e+06	7.40681e+06	0.449621	0.00819208
LOC113110340	1.63297e+06	1.66437e+06	1.94549e+06	1.38893e+06	1.18698e+06	1.26503e+06	0.448882	0.0155055
LOC113039632	3.11796e+06	2.58368e+06	3.01709e+06	2.33751e+06	2.06605e+06	1.99656e+06	0.446021	0.0163797
LOC113045881	5.42499e+06	5.07259e+06	5.60593e+06	4.00963e+06	4.14083e+06	3.69595e+06	0.442925	0.00227721
dctn3	336285	316747	337129	268489	200758	259377	0.442488	0.0172539
LOC113099169	2.72545e+06	2.98281e+06	2.476e+06	1.82604e+06	1.85812e+06	2.35192e+06	0.439239	0.0332035
LOC113042434	439556	449962	426652	396208	256195	320123	0.436537	0.0492103
LOC113050616	4.00048e+06	3.28179e+06	4.10219e+06	3.13566e+06	2.35369e+06	2.92354e+06	0.436392	0.0466073
LOC113041903	3.90092e+06	3.45738e+06	3828370	2.90377e+06	2.6732e+06	2.69365e+06	0.435714	0.00336941
LOC113089209	6.55661e+06	6.36443e+06	6.554e+06	4.96439e+06	4.7859e+06	4.65737e+06	0.434791	0.000102773
LOC113059196	1.50412e+08	1.5762e+08	1.5388e+08	1.0915e+08	1.30576e+08	1.02807e+08	0.431376	0.0100491
LOC113115995	705694	568889	745471	497542	511514	489257	0.431056	0.0320268
LOC113075107	277338	227377	301828	217221	189702	191940	0.429528	0.0427654
bysl	72083.1	93699.4	74983.3	59022.5	62298	57684.7	0.427629	0.0407887
LOC113042177	2.14794e+06	2.28353e+06	2.33578e+06	1.71496e+06	1.59591e+06	1.72294e+06	0.426918	0.00113898
LOC113111549	3.26276e+06	3.26608e+06	3.92627e+06	2.46229e+06	2.76466e+06	2.55567e+06	0.425881	0.0200798
LOC113053481	253133	239005	254766	183989	216842	155747	0.424338	0.0258752
LOC113062370	7.08548e+06	8.03658e+06	6.87822e+06	5.97789e+06	5.1681e+06	5.26652e+06	0.422726	0.0131812
prpf31	33548.5	36213.6	34133.3	25945.3	21594.3	29986.2	0.422384	0.0262697
LOC113096639	4.73123e+06	4.41277e+06	4.49344e+06	3.25004e+06	3.63791e+06	3.30474e+06	0.420037	0.00174411
LOC113074409	3.33928e+07	3.05176e+07	3.28986e+07	2.75335e+07	2.01586e+07	2.46719e+07	0.419868	0.0247214
LOC113059624	3.48618e+06	3.33732e+06	3.20958e+06	2.82236e+06	2.18971e+06	2.53293e+06	0.411172	0.0141908
LOC113116838	1.41939e+08	1.4855e+08	1.35928e+08	1.15986e+08	9.87953e+07	1.05986e+08	0.410735	0.00467335
LOC113101077	3.54306e+06	3.573e+06	3.54907e+06	3.14039e+06	2.15326e+06	2.73138e+06	0.410325	0.0372305
LOC113048234	6.4186e+06	5.76665e+06	6784836	3.95768e+06	5.32679e+06	4.99307e+06	0.409979	0.0370661
LOC113105109	7.46079e+06	6.7279e+06	7.27171e+06	5.03942e+06	5.86489e+06	5.27379e+06	0.407635	0.00591078
LOC113067167	2.74007e+06	2.86705e+06	2.70861e+06	2.04214e+06	2.19656e+06	2.03713e+06	0.406037	0.000675182
LOC113060162	6.06309e+06	5.51493e+06	6.23383e+06	4.7123e+06	4.3408e+06	4.39714e+06	0.405207	0.00408723
LOC113110872	1.6737e+06	1.70788e+06	1.80641e+06	1.15718e+06	1.44222e+06	1.32598e+06	0.402342	0.0101544
LOC113054144	78924.8	95558.9	91847	69855.9	69878.1	62281.1	0.398755	0.0190832
LOC113047825	1.25878e+06	1.33316e+06	1166801	802995	1.11717e+06	943810	0.392232	0.0440712
LOC113052265	8.66692e+06	9.74629e+06	7.98696e+06	6.64407e+06	5.91606e+06	7.59912e+06	0.389105	0.0422875
LOC113116731	9.79662e+06	8.98658e+06	1.14445e+07	7.07567e+06	8.58394e+06	7.42471e+06	0.388959	0.0495411
LOC113046791	1.91223e+07	1.60735e+07	1.95762e+07	1.4422e+07	1.54331e+07	1.19794e+07	0.388747	0.0455409
LOC113066031	152050	156360	140049	110956	104242	127588	0.387667	0.0142353
LOC113044229	1.07625e+06	1.01087e+06	1.11862e+06	779185	915337	756788	0.387104	0.0127478
LOC113058390	1.81026e+09	1.7057e+09	1.74757e+09	1.45389e+09	1.09794e+09	1.47329e+09	0.387001	0.030412
LOC113076187	2.22135e+06	1.96486e+06	2.32112e+06	1.63262e+06	1.68074e+06	1.67232e+06	0.384271	0.00907659
LOC113051027	297923	310940	269899	219428	216883	237120	0.383942	0.00747181
LOC113120964	24556	23863.6	26069.8	21365.1	19195.5	16531.7	0.383737	0.0197657
LOC113041443	1.7716e+06	1.66371e+06	2.10095e+06	1.47687e+06	1.47517e+06	1.29577e+06	0.382192	0.0411253
LOC113050531	106078	85446.5	110094	78281.9	78233.5	75137.9	0.38076	0.03891
LOC113045354	1.91789e+07	1.98664e+07	1.89326e+07	1.26403e+07	1.67996e+07	1.51034e+07	0.380292	0.0224906
LOC113038215	382366	437545	354803	282393	341554	279440	0.378894	0.0459922
LOC113044686	2.15744e+06	2.19359e+06	2.29855e+06	1.65486e+06	1.77891e+06	1.68258e+06	0.378152	0.000833384
LOC113065988	6.37563e+06	6.25685e+06	5.45859e+06	5.10564e+06	4.00361e+06	4.82174e+06	0.37698	0.0340412
LOC113095765	172335	159502	178036	133960	126948	131800	0.37668	0.00263319
LOC113069825	4.27555e+07	4.58831e+07	4.04981e+07	3.67826e+07	3.01498e+07	3.25649e+07	0.37617	0.016542
LOC113042496	701738	655521	843458	551283	570509	577376	0.373144	0.0428518
LOC113114060	7.23109e+06	7.645e+06	7.43403e+06	5.16806e+06	6.42713e+06	5.63658e+06	0.372627	0.0118609
LOC113076136	469689	392328	428075	304164	352485	339799	0.372609	0.0212728
LOC113045853	831555	720297	812217	570731	655174	605087	0.368647	0.0135543
LOC113054513	3.50666e+07	3.20942e+07	3.6199e+07	3.08735e+07	2.69161e+07	2.24384e+07	0.365498	0.0474493
LOC113064002	207310	245377	226518	165378	185491	176636	0.364663	0.015267
LOC113110401	1.44144e+07	1.24682e+07	1.41279e+07	1.19554e+07	9.70169e+06	1.02398e+07	0.362579	0.0289737
LOC113055592	187551	159447	169784	140812	114489	147221	0.360489	0.0423243
LOC113115062	2.2789e+07	2.15171e+07	2.33289e+07	1.50198e+07	1.96178e+07	1.80718e+07	0.35971	0.0267191
LOC113051965	1.26117e+06	1.36971e+06	1.28695e+06	1.04958e+06	1.09606e+06	918819	0.354417	0.0103202
ctdp1	818215	789739	762992	622381	683416	550704	0.352877	0.0145088
hbb	1.69085e+10	1.65057e+10	1.51986e+10	1.06838e+10	1.42066e+10	1.32437e+10	0.350254	0.0406283
LOC113066695	3.32946e+06	3.16398e+06	3.11836e+06	2.50177e+06	2.49316e+06	2.55632e+06	0.348092	0.000513677
LOC113041373	959384	956596	836798	779384	752604	632516	0.346852	0.0317934
LOC113118295	3.7492e+06	4.03913e+06	3.35921e+06	2.94333e+06	2.83662e+06	2.98579e+06	0.346776	0.017076
LOC113118237	1.67628e+06	1.7954e+06	1.54465e+06	1.36141e+06	1.28538e+06	1.29792e+06	0.346713	0.00936912
LOC113080032	2.35844e+06	2.30918e+06	2.53293e+06	1.94799e+06	1.84251e+06	1.87219e+06	0.34662	0.00237208
LOC113070718	2.11071e+06	2.15791e+06	2.00162e+06	1.78434e+06	1.59005e+06	1.55759e+06	0.346357	0.00619484
LOC113045863	8.80785e+06	9.33457e+06	8426883	7.46163e+06	6.94749e+06	6.49606e+06	0.3459	0.00790934
LOC113050900	1.17708e+07	1.19537e+07	1.14674e+07	7.83975e+06	9.67993e+06	1.01952e+07	0.344583	0.0267908
LOC113039294	8.79677e+06	9.1198e+06	8.49412e+06	7.65595e+06	5.68564e+06	7.50642e+06	0.341212	0.0480478
LOC113116427	3.98636e+07	3.6964e+07	4.04669e+07	2.79077e+07	3.51506e+07	2.9593e+07	0.340252	0.0281593
LOC113053572	2.99629e+06	2.96213e+06	3.1442e+06	2.49273e+06	2.46195e+06	2.25962e+06	0.335421	0.0023902
LOC113106785	4.23666e+06	4.35136e+06	4.31564e+06	3.54672e+06	3.08618e+06	3.59827e+06	0.334811	0.00585601
LOC113044449	1.83368e+07	1.77264e+07	1.72167e+07	1.54028e+07	1.24174e+07	1.44691e+07	0.333298	0.0175368
LOC113070085	884633	870945	881202	714607	769259	612163	0.331118	0.0175531
LOC113108888	798593	896905	822755	662900	683755	657121	0.329702	0.00501597
LOC113064117	2.88277e+06	3.19917e+06	2.75709e+06	2.40086e+06	2.1832e+06	2.46005e+06	0.327471	0.0185903
LOC113058257	3.0195e+06	2.77933e+06	3.12074e+06	2.11959e+06	2.67927e+06	2.31019e+06	0.327316	0.0352729
LOC113058545	1.12311e+07	1.14613e+07	1.09916e+07	8.92616e+06	9.17931e+06	8.75692e+06	0.326478	0.000240607
LOC113067248	524716	492850	567189	433758	389631	441551	0.32519	0.0166868
wbp4	1.80015e+07	1.53855e+07	1.89048e+07	1.41981e+07	1.44599e+07	1.30956e+07	0.324682	0.0364072
LOC113044425	3.43339e+07	3.34179e+07	3.41273e+07	2.65384e+07	2.69857e+07	2.79086e+07	0.323179	0.000154385
LOC113068678	480207	449075	526220	371226	374663	418648	0.321761	0.0232285
LOC113044359	122851	120906	123337	85951.7	97673.1	110734	0.318574	0.0280608
LOC113063267	715858	713226	631621	511947	591294	550023	0.317821	0.0194011
LOC113079162	1.4449e+06	1.50573e+06	1.35636e+06	1.29912e+06	1.02299e+06	1.13694e+06	0.316303	0.0361325
LOC113046564	825611	820830	935708	722543	652815	699662	0.315447	0.01678
LOC113094755	1.189e+06	1.26324e+06	1.1337e+06	933416	1.08093e+06	868836	0.314687	0.0328014
LOC113038403	3.7998e+06	3.9452e+06	3.39577e+06	3.01383e+06	3.30593e+06	2.64582e+06	0.31338	0.0451205
LOC113052838	3.45536e+06	3.22712e+06	3.78388e+06	2.76936e+06	2.56987e+06	3.08973e+06	0.312334	0.037408
LOC113043512	2.86269e+06	2.62665e+06	2734885	2.09267e+06	2.23001e+06	2.33154e+06	0.305609	0.00574903
LOC113109570	115063	107900	106371	75082.4	94599.6	97069.4	0.304058	0.0488463
LOC113121285	6.54386e+06	6.55289e+06	6.09186e+06	5.51854e+06	4.48413e+06	5.54831e+06	0.303246	0.0335977
LOC113119875	4.23022e+07	3.83608e+07	44286784	3.32562e+07	3.41404e+07	3.38934e+07	0.302857	0.0110093
LOC113054214	660910	626222	716151	553047	520209	550952	0.302629	0.0110565
LOC113046040	4.5492e+06	4.84132e+06	3.93054e+06	3.74693e+06	3.63192e+06	3.42506e+06	0.302156	0.0420145
LOC113068070	579833	623932	531541	469393	499916	440479	0.299712	0.0267672
LOC113041945	266384	265616	268669	236861	200209	213487	0.299531	0.00963711
LOC113055025	3.98005e+07	3.78702e+07	3.68504e+07	3.32583e+07	2.76243e+07	3.22253e+07	0.298638	0.0210681
LOC113038432	1.89272e+06	1.8483e+06	2.02985e+06	1.73121e+06	1.43331e+06	1.5304e+06	0.297688	0.0255716
LOC113055111	1.05933e+07	1.04912e+07	9.58656e+06	8.58959e+06	8.59294e+06	7.82973e+06	0.294242	0.00989076
LOC113048151	1.51008e+06	1.45085e+06	1.44552e+06	1.15975e+06	1.28612e+06	1.15117e+06	0.292806	0.0050309
mxra7	6.91187e+07	7.31092e+07	6.62131e+07	5.5166e+07	6.05275e+07	5.44766e+07	0.29266	0.00994595
LOC113116631	5.00183e+06	4.64984e+06	5.41164e+06	3.96113e+06	4.3573e+06	4.01305e+06	0.288692	0.0227154
LOC113083333	8.62522e+06	7.97786e+06	8.91694e+06	6.10408e+06	7.55348e+06	7.23861e+06	0.288391	0.0414636
LOC113097647	1.6805e+06	1.54086e+06	1.68611e+06	1.40356e+06	1.20735e+06	1.4076e+06	0.288319	0.0219512
LOC113117180	518442	543992	509325	415749	467827	405090	0.286501	0.012722
LOC113095915	5.02399e+06	4.48235e+06	4795306	4.1414e+06	3.77174e+06	3.82555e+06	0.28491	0.0118193
LOC113117373	3.65424e+07	3.6613e+07	3.44855e+07	3.26527e+07	2.86625e+07	2.72994e+07	0.28061	0.0223245
LOC113067728	150874	152500	163918	130563	127853	126749	0.278844	0.00300832
LOC113113093	2.11692e+08	2.08273e+08	2.03775e+08	1.78439e+08	1.52256e+08	1.83546e+08	0.278503	0.0214855
LOC113069869	4.39519e+06	4.45179e+06	4.32015e+06	3.74123e+06	3.18631e+06	3.9319e+06	0.277991	0.0275097
LOC113063053	177637	189862	189346	160011	153355	146290	0.276722	0.00450582
LOC113064457	520799	494187	485960	456871	381503	401486	0.275695	0.0249236
LOC113037661	2.534e+06	2.51788e+06	2.65229e+06	2.24491e+06	1.92675e+06	2.19435e+06	0.275249	0.0142333
LOC113114980	329798	327619	337804	275126	260133	287373	0.27477	0.00244689
LOC113110996	3.44301e+07	3.41296e+07	3.34855e+07	2.6469e+07	3.07713e+07	2.71871e+07	0.273426	0.0124511
LOC113038769	129257	109074	132805	100598	101824	104851	0.272428	0.0469015
LOC113111253	1.26634e+06	1.20478e+06	1.21596e+06	1.06098e+06	1.10181e+06	891814	0.271493	0.0346463
LOC113108867	7.68196e+06	8.01739e+06	7855587	6.7567e+06	6.92025e+06	5.84175e+06	0.271173	0.0182714
LOC113112582	8.63302e+06	9.22548e+06	7.98631e+06	6.8872e+06	7.12933e+06	7.42276e+06	0.269618	0.0196655
LOC113056252	760798	743221	814443	597690	623443	704421	0.267895	0.0275378
LOC113096348	1.36521e+07	1.22676e+07	1.41971e+07	1.15041e+07	1.12396e+07	1.05819e+07	0.267575	0.0236449
LOC113108378	1.20063e+07	1.33484e+07	1.21085e+07	1.07966e+07	9.9239e+06	1.04058e+07	0.267334	0.013408
LOC113099644	173264	180508	175164	154598	138589	146576	0.266366	0.00433217
LOC113070027	740667	746733	655025	582566	581955	616949	0.266177	0.0193521
LOC113042518	572850	575433	545159	423487	469880	514938	0.265999	0.0277929
LOC113114280	739443	738849	688792	629327	550174	624504	0.264552	0.0167961
LOC113080544	7.67315e+06	7.42309e+06	7.56842e+06	7.16355e+06	5.84899e+06	5.86278e+06	0.263943	0.0460036
LOC113112976	2.22677e+06	2.2553e+06	2.41242e+06	1.83987e+06	1.94281e+06	1.96085e+06	0.263506	0.00510435
LOC113074528	126853	123311	139243	167127	144027	156545	-0.264301	0.0339495
LOC113090593	513534	549077	518242	694605	605293	602021	-0.266753	0.0296004
LOC113068319	445609	450118	493987	581496	509611	582469	-0.268146	0.0298194
LOC113038293	3.68099e+06	3.43774e+06	3.65408e+06	4.16249e+06	4.48525e+06	4.33695e+06	-0.269417	0.00366294
ndufb10	2.06606e+07	2.0383e+07	2.06188e+07	2.34046e+07	2.6486e+07	2.48442e+07	-0.27739	0.00820689
LOC113121095	378231	429652	425521	518534	469942	508954	-0.279842	0.0166212
LOC113109588	661287	702854	668944	836313	756306	877229	-0.280751	0.0181795
LOC113110738	1.11746e+07	9.92429e+06	1.19977e+07	1.29501e+07	1.40521e+07	1.32967e+07	-0.28406	0.0247843
LOC113116038	862917	732214	894301	972589	1.01258e+06	1.05385e+06	-0.28779	0.0289143
LOC113120848	427026	475383	471917	580090	510364	588520	-0.288854	0.02556
LOC113078615	1.01175e+08	1.08461e+08	8.90733e+07	1.24193e+08	1.17446e+08	1.23791e+08	-0.290854	0.0214085
LOC113076629	4.49236e+06	4.184e+06	4.71956e+06	5.28329e+06	5.94219e+06	5.25187e+06	-0.298691	0.0198216
LOC113066145	90355	95697.2	95775	125317	104671	117189	-0.300861	0.0254468
LOC113038163	1.57797e+07	1.66509e+07	1.39518e+07	2.01806e+07	1.867e+07	1.83462e+07	-0.302359	0.0209377
LOC113068771	6.53909e+07	6.22382e+07	6.88512e+07	8.52287e+07	7.22833e+07	8.47916e+07	-0.302431	0.030444
LOC113093608	6.20219e+07	5.99061e+07	6.40703e+07	7.73947e+07	6.93468e+07	8.47979e+07	-0.315969	0.0303502
LOC113112075	185967	223266	233910	271173	259023	270584	-0.316268	0.0251647
LOC113120013	2.15763e+07	2.19087e+07	2.0652e+07	2.6392e+07	2.52299e+07	2.8338e+07	-0.31812	0.00579407
LOC113067650	1.07832e+06	982801	1.07645e+06	1.30796e+06	1.33658e+06	1.27524e+06	-0.321126	0.00196351
LOC113061361	5.95778e+06	6.82992e+06	5.99707e+06	7.39264e+06	8.16743e+06	7.91331e+06	-0.321463	0.0127721
ND2	1.49289e+07	1.22224e+07	15463715	1.68732e+07	1.79911e+07	1.85136e+07	-0.324879	0.0322515
LOC113079113	303797	277588	301192	393349	350679	365768	-0.3305	0.00726623
LOC113067076	246491	283576	270754	333613	341303	332396	-0.330962	0.00358546
LOC113108659	3.50082e+07	3.42004e+07	3.57563e+07	3.95047e+07	4.79247e+07	4.48854e+07	-0.334068	0.0219044
LOC113064711	8.96113e+06	9.96866e+06	7.77386e+06	1.16697e+07	1.09029e+07	1.10941e+07	-0.334284	0.0263107
LOC113081078	213657	209813	236731	298489	262381	278131	-0.345769	0.0113015
etfdh	1.4902e+07	1.50686e+07	1.47976e+07	1.8498e+07	1.84394e+07	2.02734e+07	-0.353813	0.0023992
LOC113074366	2.24093e+06	2.66566e+06	2.0445e+06	3.01965e+06	2.72806e+06	3.16223e+06	-0.358178	0.0431465
prxl2b	1.74141e+06	1.81259e+06	1.95382e+06	2.63278e+06	2.18954e+06	2.26992e+06	-0.364759	0.0244023
LOC113057445	1.53555e+06	1.71928e+06	1.38791e+06	2.07158e+06	1.96421e+06	1.95248e+06	-0.36716	0.012141
LOC113044774	716521	870884	647734	943558	942720	998610	-0.36815	0.0341556
LOC113045612	1.8703e+06	1.92706e+06	1.9677e+06	2.40773e+06	2.59258e+06	2.44947e+06	-0.369862	0.000859388
LOC113046024	2.28124e+06	2.65014e+06	1.99061e+06	2.8379e+06	2.90834e+06	3.20783e+06	-0.371356	0.0379791
timm21	6.35079e+06	7.29718e+06	6.32963e+06	7.64011e+06	9.00868e+06	9.26632e+06	-0.375411	0.0295164
LOC113109679	1.26105e+06	1.21906e+06	1.24876e+06	1.44236e+06	1.76445e+06	1.6474e+06	-0.380496	0.0168097
LOC113044201	38239.5	36077.2	45549.3	54930.7	46605.2	54667.3	-0.382002	0.0376949
LOC113058422	1.02599e+06	951315	1.0253e+06	1.09643e+06	1.3786e+06	1.43815e+06	-0.382125	0.048641
LOC113052099	162483	200679	165803	249215	200756	239692	-0.382719	0.0493779
LOC113057968	3.13991e+07	3.039e+07	3.2394e+07	4.61318e+07	3.66173e+07	4.03282e+07	-0.386025	0.0271466
LOC113066862	1.15558e+07	1.01172e+07	1.17937e+07	1.38817e+07	1.57517e+07	1.41601e+07	-0.387989	0.0117422
LOC113056979	3.18331e+06	3.6149e+06	3.10661e+06	4.67497e+06	3.85271e+06	4.46869e+06	-0.391906	0.0245975
LOC113094502	27864.6	25488.2	32832.3	38505.5	36702.3	38045.1	-0.394037	0.0155308
LOC113109798	3.35063e+06	3.2611e+06	3.02595e+06	4.79511e+06	3.78839e+06	4.08165e+06	-0.394106	0.0325392
LOC113052084	235809	261791	232966	317922	321409	324997	-0.40051	0.00115437
LOC113116372	31081.3	27182.9	33631.9	43914.9	35405.2	42169.3	-0.402754	0.0368936
LOC113118312	1.08491e+06	1.13933e+06	1.09031e+06	1.63869e+06	1.26294e+06	1.48668e+06	-0.404851	0.0316917
LOC113056254	1.50945e+06	1.37332e+06	1.3629e+06	1.8334e+06	1.8026e+06	2.01464e+06	-0.412422	0.00449833
LOC113073588	1.13253e+07	1.13143e+07	1.14227e+07	1.28516e+07	1.70423e+07	1.54973e+07	-0.41424	0.03675
LOC113110925	1.25786e+07	1.40008e+07	1.22315e+07	1.73541e+07	1.4971e+07	1.94156e+07	-0.414839	0.0364781
LOC113047800	516595	494009	478626	722161	550723	716087	-0.417456	0.043654
LOC113054812	1.85532e+06	1.7573e+06	1.83933e+06	2.79333e+06	2.10958e+06	2.40091e+06	-0.421876	0.0369287
LOC113069566	4.96333e+07	5.97343e+07	4.74669e+07	6.70479e+07	7.11363e+07	7.19632e+07	-0.422159	0.0120439
LOC113053076	55200.1	67824.9	59559.7	78890.6	72816.7	93691.9	-0.426565	0.0441262
LOC113039545	623108	681085	657633	785658	850640	1.00274e+06	-0.427818	0.0274075
gtf3c1	164891	173416	137858	224041	190132	228294	-0.432161	0.0264519
LOC113106213	49402.5	53785.9	51728.9	67176.5	61412.7	81587.1	-0.440101	0.0397839
tnn	1.41716e+07	1.50559e+07	1.39456e+07	2.07511e+07	1.7096e+07	2.08282e+07	-0.442617	0.015527
LOC113087087	495906	548914	471811	672431	676511	716741	-0.445749	0.00240649
LOC113096644	94204.8	87100.7	95412.2	120634	110888	145786	-0.447327	0.0352071
LOC113053585	1.42549e+07	1.74899e+07	1.35172e+07	2.105e+07	1.9053e+07	2.16862e+07	-0.449056	0.0193402
ndufb9	6.7545e+06	6.15972e+06	7.20749e+06	9.03494e+06	1.02333e+07	8.37377e+06	-0.458109	0.0158216
LOC113118298	610876	713168	625158	961137	773404	946621	-0.459975	0.0232854
LOC113053058	607180	827316	639813	993838	843827	1.10959e+06	-0.506743	0.0476724
LOC113051329	1.73727e+06	2.01184e+06	1.56092e+06	2.56754e+06	2.29333e+06	2.74967e+06	-0.519278	0.0147248
LOC113041247	70124.1	60621.7	70303.6	102562	82611	105069	-0.529705	0.0188466
flvcr2	154801	209587	151078	238499	220950	285101	-0.53049	0.0469747
LOC113046150	4.31833e+06	5.89131e+06	4.28646e+06	6.61796e+06	6.45909e+06	7.87055e+06	-0.53112	0.0360645
LOC113041277	80116.1	94252.4	77338.1	128228	121470	119233	-0.551608	0.00268495
LOC113066754	1.31888e+06	1.59724e+06	1.27433e+06	2.06902e+06	1.82366e+06	2.28563e+06	-0.560108	0.0166949
LOC113054911	916603	945085	817656	1.55029e+06	1.04396e+06	1.38047e+06	-0.568972	0.0483617
LOC113094098	2.67389e+06	2.7143e+06	2548335	4.36172e+06	3.19506e+06	4.22005e+06	-0.569373	0.0260309
LOC113105132	557511	550971	541100	793627	960700	702782	-0.574862	0.0236557
LOC113056762	3.13943e+06	3.51591e+06	2920401	4.74064e+06	4.32745e+06	5.28895e+06	-0.584303	0.00831246
LOC113121136	320485	434780	283699	513891	536618	514274	-0.590817	0.0190737
LOC113099153	169609	189394	161058	273230	249847	286512	-0.638511	0.00208925
LOC113049322	121927	126720	136635	232832	218494	151026	-0.64469	0.0474648
LOC113119564	630155	685581	576700	1.06563e+06	975092	1.03246e+06	-0.699491	0.000663053
LOC113114838	4.07929e+07	4.85139e+07	4.11695e+07	5.94521e+07	7.80122e+07	7.82812e+07	-0.725543	0.0133722
LOC113049313	250152	312496	264978	488995	471651	439850	-0.758887	0.00128394
LOC113068051	4.44973e+06	4.76718e+06	4.03094e+06	8.82381e+06	5.52151e+06	8.19288e+06	-0.766614	0.040181
LOC113061720	148227	180002	166594	236121	256420	349983	-0.767807	0.0329964
LOC113049870	31473.6	31512.2	32653.9	68695.7	40150.6	55821.1	-0.783873	0.0495756
LOC113050112	270850	403202	276019	509471	464790	666061	-0.787872	0.0370955
LOC113113925	649297	739100	754741	1.16604e+06	1.29401e+06	1.52951e+06	-0.896504	0.0052415
LOC113062643	5.98382e+06	6.10273e+06	6.32416e+06	9.74054e+06	1.171e+07	1.28365e+07	-0.897118	0.0043554
LOC113049387	1.74248e+06	1.79103e+06	1.67884e+06	3.56169e+06	2.88174e+06	3.32218e+06	-0.905776	0.00167161
LOC113107610	93607.5	101360	97629.4	166819	174471	208871	-0.910936	0.00282249
LOC113073220	171278	137365	178872	378023	271094	291842	-0.948684	0.012628
LOC113065617	1.13096e+06	1.49594e+06	1.00147e+06	2.39224e+06	1.83997e+06	3.08996e+06	-1.01295	0.0344874
LOC113054288	5.29831e+06	4.62079e+06	5.94296e+06	1.13351e+07	7.26797e+06	1.40064e+07	-1.03971	0.0489641
LOC113049029	32903.2	37978.1	30194.3	88920	68247.4	56667.2	-1.08106	0.0179497
cpsf3	13622.2	16339.5	19580	40401.7	23309.4	42498.8	-1.1002	0.0403178
LOC113041090	3.09036e+06	4.00427e+06	3.10879e+06	9.5465e+06	7.07229e+06	9.83451e+06	-1.3744	0.00427943
LOC113049074	1.88066e+06	2.59951e+06	1.93219e+06	4.59417e+06	8.05715e+06	8.08122e+06	-1.69297	0.0155921
LOC113117541	85055.7	81967.7	98318.8	401767	301927	308828	-1.93203	0.00157306

## Sheet: TvsC_GOenrich_significant
Category	ID	Description	GeneRatio	BgRatio	pvalue	p.adjust	qvalue	GeneName	Count	RichFactor	URL
BP	GO:0000226	microtubule cytoskeleton organization	10/132	48/3756	4.28382e-06	0.00276735	0.0026244	A0A6P6JB66/A0A6P6JFQ4/A0A6P6JT24/A0A6P6JVD2/A0A6P6K2Z9/A0A6P6LFD2/A0A6P6Q503/A0A6P6QLR3/A0A6P6R5B9/A0A6P6R6I7	10	5.92803	http://amigo.geneontology.org/amigo/term/GO:0000226
BP	GO:0007017	microtubule-based process	13/132	97/3756	2.58142e-05	0.008338	0.00790731	A0A6P6IV14/A0A6P6JB66/A0A6P6JFQ4/A0A6P6JT24/A0A6P6JVD2/A0A6P6K2Z9/A0A6P6LFD2/A0A6P6PGU3/A0A6P6Q503/A0A6P6QLR3/A0A6P6QTW8/A0A6P6R5B9/A0A6P6R6I7	13	3.8135	http://amigo.geneontology.org/amigo/term/GO:0007017
BP	GO:0006120	mitochondrial electron transport, NADH to ubiquinone	4/132	7/3756	4.70132e-05	0.0101235	0.0096006	A0A0G2R5K4/A0A6P6Q297/A0A6P6Q7R3/A0A6P6R5Y4	4	16.2597	http://amigo.geneontology.org/amigo/term/GO:0006120
BP	GO:0021953	central nervous system neuron differentiation	3/132	4/3756	0.000165454	0.0213766	0.0202724	A0A6P6JVD2/A0A6P6K2Z9/A0A6P6Q503	3	21.3409	http://amigo.geneontology.org/amigo/term/GO:0021953
BP	GO:0021954	central nervous system neuron development	3/132	4/3756	0.000165454	0.0213766	0.0202724	A0A6P6JVD2/A0A6P6K2Z9/A0A6P6Q503	3	21.3409	http://amigo.geneontology.org/amigo/term/GO:0021954
BP	GO:0045333	cellular respiration	8/132	55/3756	0.000568605	0.0612198	0.0580575	A0A0G2R5K4/A0A6P6IY34/A0A6P6JQ89/A0A6P6N7D3/A0A6P6P1X2/A0A6P6Q297/A0A6P6Q7R3/A0A6P6R5Y4	8	4.13884	http://amigo.geneontology.org/amigo/term/GO:0045333
BP	GO:0001578	microtubule bundle formation	3/132	6/3756	0.000785262	0.0724684	0.0687252	A0A6P6JVD2/A0A6P6K2Z9/A0A6P6Q503	3	14.2273	http://amigo.geneontology.org/amigo/term/GO:0001578
BP	GO:0030100	regulation of endocytosis 内吞	2/132	2/3756	0.00122605	0.0990039	0.0938899	A0A6P6KSP8/A0A6P6Q4R0	2	28.4545	http://amigo.geneontology.org/amigo/term/GO:0030100
BP	GO:0015980	energy derivation by oxidation of organic compounds	8/132	64/3756	0.00158449	0.102923	0.0976063	A0A0G2R5K4/A0A6P6IY34/A0A6P6JQ89/A0A6P6N7D3/A0A6P6P1X2/A0A6P6Q297/A0A6P6Q7R3/A0A6P6R5Y4	8	3.55682	http://amigo.geneontology.org/amigo/term/GO:0015980
BP	GO:0022900	electron transport chain	6/132	37/3756	0.00159323	0.102923	0.0976063	A0A0G2R5K4/A0A6P6P1X2/A0A6P6Q297/A0A6P6Q7R3/A0A6P6QSW7/A0A6P6R5Y4	6	4.61425	http://amigo.geneontology.org/amigo/term/GO:0022900
BP	GO:0006119	oxidative phosphorylation	5/132	31/3756	0.00404415	0.21771	0.206465	A0A0G2R5K4/A0A6P6P1X2/A0A6P6Q297/A0A6P6Q7R3/A0A6P6R5Y4	5	4.58944	http://amigo.geneontology.org/amigo/term/GO:0006119
BP	GO:0042773	ATP synthesis coupled electron transport	5/132	31/3756	0.00404415	0.21771	0.206465	A0A0G2R5K4/A0A6P6P1X2/A0A6P6Q297/A0A6P6Q7R3/A0A6P6R5Y4	5	4.58944	http://amigo.geneontology.org/amigo/term/GO:0042773
BP	GO:0022904	respiratory electron transport chain	5/132	32/3756	0.00466021	0.231577	0.219615	A0A0G2R5K4/A0A6P6P1X2/A0A6P6Q297/A0A6P6Q7R3/A0A6P6R5Y4	5	4.44602	http://amigo.geneontology.org/amigo/term/GO:0022904
BP	GO:0007417	central nervous system development	3/132	11/3756	0.00569126	0.262611	0.249046	A0A6P6JVD2/A0A6P6K2Z9/A0A6P6Q503	3	7.76033	http://amigo.geneontology.org/amigo/term/GO:0007417
BP	GO:0071900	regulation of protein serine/threonine kinase activity	2/132	4/3756	0.00702104	0.302373	0.286754	A0A6P6JCJ5/A0A6P6Q4J9	2	14.2273	http://amigo.geneontology.org/amigo/term/GO:0071900
BP	GO:0006091	generation of precursor metabolites and energy	10/132	122/3756	0.0098847	0.391062	0.370862	A0A0G2R5K4/A0A6P6IY34/A0A6P6JQ89/A0A6P6N7D3/A0A6P6P1X2/A0A6P6Q297/A0A6P6Q7R3/A0A6P6QSW7/A0A6P6R5Y4/A0A6P6RIT1	10	2.33234	http://amigo.geneontology.org/amigo/term/GO:0006091
BP	GO:0042775	mitochondrial ATP synthesis coupled electron transport	4/132	28/3756	0.0155013	0.391062	0.370862	A0A0G2R5K4/A0A6P6Q297/A0A6P6Q7R3/A0A6P6R5Y4	4	4.06494	http://amigo.geneontology.org/amigo/term/GO:0042775
BP	GO:0045859	regulation of protein kinase activity	2/132	6/3756	0.016757	0.391062	0.370862	A0A6P6JCJ5/A0A6P6Q4J9	2	9.48485	http://amigo.geneontology.org/amigo/term/GO:0045859
BP	GO:0006357	regulation of transcription by RNA polymerase II	4/132	30/3756	0.0196592	0.391062	0.370862	A0A6P6J657/A0A6P6KZS8/A0A6P6LR03/A0A6P6RFQ5	4	3.79394	http://amigo.geneontology.org/amigo/term/GO:0006357
BP	GO:0051049	regulation of transport	3/132	17/3756	0.0201069	0.391062	0.370862	A0A6P6J657/A0A6P6KSP8/A0A6P6Q4R0	3	5.02139	http://amigo.geneontology.org/amigo/term/GO:0051049
BP	GO:0060627	regulation of vesicle-mediated transport	2/132	7/3756	0.0229242	0.391062	0.370862	A0A6P6KSP8/A0A6P6Q4R0	2	8.12987	http://amigo.geneontology.org/amigo/term/GO:0060627
BP	GO:0046034	ATP metabolic process	8/132	103/3756	0.0271403	0.391062	0.370862	A0A0G2R5K4/A0A6P6JE93/A0A6P6K0R2/A0A6P6P1X2/A0A6P6Q297/A0A6P6Q7R3/A0A6P6R5Y4/A0A6P6RIT1	8	2.21006	http://amigo.geneontology.org/amigo/term/GO:0046034
BP	GO:0010564	regulation of cell cycle process	2/132	8/3756	0.0298698	0.391062	0.370862	A0A6P6Q6F8/A0A6P6QLR3	2	7.11364	http://amigo.geneontology.org/amigo/term/GO:0010564
BP	GO:0032879	regulation of localization	4/132	34/3756	0.02988	0.391062	0.370862	A0A6P6J1E0/A0A6P6J657/A0A6P6KSP8/A0A6P6Q4R0	4	3.34759	http://amigo.geneontology.org/amigo/term/GO:0032879
BP	GO:0000244	spliceosomal tri-snRNP complex assembly	1/132	1/3756	0.0351438	0.391062	0.370862	A0A6P6PGR6	1	28.4545	http://amigo.geneontology.org/amigo/term/GO:0000244
BP	GO:0006308	DNA catabolic process	1/132	1/3756	0.0351438	0.391062	0.370862	A0A6P6NK50	1	28.4545	http://amigo.geneontology.org/amigo/term/GO:0006308
BP	GO:0006383	transcription by RNA polymerase III	1/132	1/3756	0.0351438	0.391062	0.370862	A0A6P6PJV8	1	28.4545	http://amigo.geneontology.org/amigo/term/GO:0006383
BP	GO:0006384	transcription initiation from RNA polymerase III promoter	1/132	1/3756	0.0351438	0.391062	0.370862	A0A6P6PJV8	1	28.4545	http://amigo.geneontology.org/amigo/term/GO:0006384
BP	GO:0006691	leukotriene metabolic process	1/132	1/3756	0.0351438	0.391062	0.370862	A0A6P6Q932	1	28.4545	http://amigo.geneontology.org/amigo/term/GO:0006691
BP	GO:0007088	regulation of mitotic nuclear division	1/132	1/3756	0.0351438	0.391062	0.370862	A0A6P6Q6F8	1	28.4545	http://amigo.geneontology.org/amigo/term/GO:0007088
BP	GO:0007093	mitotic cell cycle checkpoint	1/132	1/3756	0.0351438	0.391062	0.370862	A0A6P6Q6F8	1	28.4545	http://amigo.geneontology.org/amigo/term/GO:0007093
BP	GO:0007094	mitotic spindle assembly checkpoint	1/132	1/3756	0.0351438	0.391062	0.370862	A0A6P6Q6F8	1	28.4545	http://amigo.geneontology.org/amigo/term/GO:0007094
BP	GO:0010948	negative regulation of cell cycle process	1/132	1/3756	0.0351438	0.391062	0.370862	A0A6P6Q6F8	1	28.4545	http://amigo.geneontology.org/amigo/term/GO:0010948
BP	GO:0016553	base conversion or substitution editing	1/132	1/3756	0.0351438	0.391062	0.370862	A0A6P6JJI6	1	28.4545	http://amigo.geneontology.org/amigo/term/GO:0016553
BP	GO:0016554	cytidine to uridine editing	1/132	1/3756	0.0351438	0.391062	0.370862	A0A6P6JJI6	1	28.4545	http://amigo.geneontology.org/amigo/term/GO:0016554
BP	GO:0031577	spindle checkpoint	1/132	1/3756	0.0351438	0.391062	0.370862	A0A6P6Q6F8	1	28.4545	http://amigo.geneontology.org/amigo/term/GO:0031577
BP	GO:0033046	negative regulation of sister chromatid segregation	1/132	1/3756	0.0351438	0.391062	0.370862	A0A6P6Q6F8	1	28.4545	http://amigo.geneontology.org/amigo/term/GO:0033046
BP	GO:0033047	regulation of mitotic sister chromatid segregation	1/132	1/3756	0.0351438	0.391062	0.370862	A0A6P6Q6F8	1	28.4545	http://amigo.geneontology.org/amigo/term/GO:0033047
BP	GO:0033048	negative regulation of mitotic sister chromatid segregation	1/132	1/3756	0.0351438	0.391062	0.370862	A0A6P6Q6F8	1	28.4545	http://amigo.geneontology.org/amigo/term/GO:0033048
BP	GO:0045839	negative regulation of mitotic nuclear division	1/132	1/3756	0.0351438	0.391062	0.370862	A0A6P6Q6F8	1	28.4545	http://amigo.geneontology.org/amigo/term/GO:0045839
BP	GO:0045841	negative regulation of mitotic metaphase/anaphase transition	1/132	1/3756	0.0351438	0.391062	0.370862	A0A6P6Q6F8	1	28.4545	http://amigo.geneontology.org/amigo/term/GO:0045841
BP	GO:0045930	negative regulation of mitotic cell cycle	1/132	1/3756	0.0351438	0.391062	0.370862	A0A6P6Q6F8	1	28.4545	http://amigo.geneontology.org/amigo/term/GO:0045930
BP	GO:0051783	regulation of nuclear division	1/132	1/3756	0.0351438	0.391062	0.370862	A0A6P6Q6F8	1	28.4545	http://amigo.geneontology.org/amigo/term/GO:0051783
BP	GO:0051784	negative regulation of nuclear division	1/132	1/3756	0.0351438	0.391062	0.370862	A0A6P6Q6F8	1	28.4545	http://amigo.geneontology.org/amigo/term/GO:0051784
BP	GO:0051985	negative regulation of chromosome segregation	1/132	1/3756	0.0351438	0.391062	0.370862	A0A6P6Q6F8	1	28.4545	http://amigo.geneontology.org/amigo/term/GO:0051985
BP	GO:0055070	copper ion homeostasis	1/132	1/3756	0.0351438	0.391062	0.370862	A0A6P6LJZ9	1	28.4545	http://amigo.geneontology.org/amigo/term/GO:0055070
BP	GO:0070940	dephosphorylation of RNA polymerase II C-terminal domain	1/132	1/3756	0.0351438	0.391062	0.370862	A0A6P6RFQ5	1	28.4545	http://amigo.geneontology.org/amigo/term/GO:0070940
BP	GO:0071173	spindle assembly checkpoint	1/132	1/3756	0.0351438	0.391062	0.370862	A0A6P6Q6F8	1	28.4545	http://amigo.geneontology.org/amigo/term/GO:0071173
BP	GO:0071174	mitotic spindle checkpoint	1/132	1/3756	0.0351438	0.391062	0.370862	A0A6P6Q6F8	1	28.4545	http://amigo.geneontology.org/amigo/term/GO:0071174
BP	GO:0120009	intermembrane lipid transfer	1/132	1/3756	0.0351438	0.391062	0.370862	A0A6P6P925	1	28.4545	http://amigo.geneontology.org/amigo/term/GO:0120009
BP	GO:1901988	negative regulation of cell cycle phase transition	1/132	1/3756	0.0351438	0.391062	0.370862	A0A6P6Q6F8	1	28.4545	http://amigo.geneontology.org/amigo/term/GO:1901988
BP	GO:1901991	negative regulation of mitotic cell cycle phase transition	1/132	1/3756	0.0351438	0.391062	0.370862	A0A6P6Q6F8	1	28.4545	http://amigo.geneontology.org/amigo/term/GO:1901991
BP	GO:1902100	negative regulation of metaphase/anaphase transition of cell cycle	1/132	1/3756	0.0351438	0.391062	0.370862	A0A6P6Q6F8	1	28.4545	http://amigo.geneontology.org/amigo/term/GO:1902100
BP	GO:1905819	negative regulation of chromosome separation	1/132	1/3756	0.0351438	0.391062	0.370862	A0A6P6Q6F8	1	28.4545	http://amigo.geneontology.org/amigo/term/GO:1905819
BP	GO:1990116	ribosome-associated ubiquitin-dependent protein catabolic process	1/132	1/3756	0.0351438	0.391062	0.370862	A0A6P6KSW4	1	28.4545	http://amigo.geneontology.org/amigo/term/GO:1990116
BP	GO:2000816	negative regulation of mitotic sister chromatid separation	1/132	1/3756	0.0351438	0.391062	0.370862	A0A6P6Q6F8	1	28.4545	http://amigo.geneontology.org/amigo/term/GO:2000816
BP	GO:0032940	secretion by cell	3/132	21/3756	0.035521	0.391062	0.370862	A0A6P6J657/A0A6P6K4U1/A0A6P6KIU1	3	4.06494	http://amigo.geneontology.org/amigo/term/GO:0032940
BP	GO:0140352	export from cell	3/132	21/3756	0.035521	0.391062	0.370862	A0A6P6J657/A0A6P6K4U1/A0A6P6KIU1	3	4.06494	http://amigo.geneontology.org/amigo/term/GO:0140352
BP	GO:0006665	sphingolipid metabolic process	2/132	9/3756	0.0375323	0.391062	0.370862	A0A6P6L830/A0A6P6NJW5	2	6.32323	http://amigo.geneontology.org/amigo/term/GO:0006665
BP	GO:0023061	signal release	2/132	9/3756	0.0375323	0.391062	0.370862	A0A6P6J657/A0A6P6K4U1	2	6.32323	http://amigo.geneontology.org/amigo/term/GO:0023061
BP	GO:0043549	regulation of kinase activity	2/132	9/3756	0.0375323	0.391062	0.370862	A0A6P6JCJ5/A0A6P6Q4J9	2	6.32323	http://amigo.geneontology.org/amigo/term/GO:0043549
BP	GO:0051338	regulation of transferase activity	2/132	9/3756	0.0375323	0.391062	0.370862	A0A6P6JCJ5/A0A6P6Q4J9	2	6.32323	http://amigo.geneontology.org/amigo/term/GO:0051338
BP	GO:0046903	secretion	3/132	22/3756	0.0401009	0.411193	0.389953	A0A6P6J657/A0A6P6K4U1/A0A6P6KIU1	3	3.88017	http://amigo.geneontology.org/amigo/term/GO:0046903
BP	GO:0006099	tricarboxylic acid cycle	3/132	23/3756	0.0449647	0.424258	0.402343	A0A6P6IY34/A0A6P6JQ89/A0A6P6N7D3	3	3.71146	http://amigo.geneontology.org/amigo/term/GO:0006099
CC	GO:0000785	chromatin	7/88	63/2245	0.0103574	0.459926	0.442871	A0A6P6J657/A0A6P6KDZ4/A0A6P6KUA8/A0A6P6KVG1/A0A6P6NEZ3/A0A6P6NV94/A0A6P6P427	7	2.8346	http://amigo.geneontology.org/amigo/term/GO:0000785
CC	GO:0044665	MLL1/2 complex	2/88	5/2245	0.0140646	0.459926	0.442871	A0A6P6KVG1/A0A6P6P7Q6	2	10.2045	http://amigo.geneontology.org/amigo/term/GO:0044665
CC	GO:0071339	MLL1 complex	2/88	5/2245	0.0140646	0.459926	0.442871	A0A6P6KVG1/A0A6P6P7Q6	2	10.2045	http://amigo.geneontology.org/amigo/term/GO:0071339
CC	GO:0005747	mitochondrial respiratory chain complex I	2/88	6/2245	0.0205625	0.459926	0.442871	A0A6P6KS84/A0A6P6Q297	2	8.50379	http://amigo.geneontology.org/amigo/term/GO:0005747
CC	GO:0030964	NADH dehydrogenase complex	2/88	6/2245	0.0205625	0.459926	0.442871	A0A6P6KS84/A0A6P6Q297	2	8.50379	http://amigo.geneontology.org/amigo/term/GO:0030964
CC	GO:0045271	respiratory chain complex I	2/88	6/2245	0.0205625	0.459926	0.442871	A0A6P6KS84/A0A6P6Q297	2	8.50379	http://amigo.geneontology.org/amigo/term/GO:0045271
CC	GO:0005694	chromosome	7/88	76/2245	0.0271182	0.459926	0.442871	A0A6P6J657/A0A6P6KDZ4/A0A6P6KUA8/A0A6P6KVG1/A0A6P6NEZ3/A0A6P6NV94/A0A6P6P427	7	2.34973	http://amigo.geneontology.org/amigo/term/GO:0005694
CC	GO:0035097	histone methyltransferase complex	2/88	8/2245	0.0364718	0.459926	0.442871	A0A6P6KVG1/A0A6P6P7Q6	2	6.37784	http://amigo.geneontology.org/amigo/term/GO:0035097
CC	GO:0000127	transcription factor TFIIIC complex	1/88	1/2245	0.0391982	0.459926	0.442871	A0A6P6PJV8	1	25.5114	http://amigo.geneontology.org/amigo/term/GO:0000127
CC	GO:0000314	organellar small ribosomal subunit	1/88	1/2245	0.0391982	0.459926	0.442871	A0A6P6K2I1	1	25.5114	http://amigo.geneontology.org/amigo/term/GO:0000314
CC	GO:0005763	mitochondrial small ribosomal subunit	1/88	1/2245	0.0391982	0.459926	0.442871	A0A6P6K2I1	1	25.5114	http://amigo.geneontology.org/amigo/term/GO:0005763
CC	GO:0016589	NURF complex	1/88	1/2245	0.0391982	0.459926	0.442871	A0A6P6KVG1	1	25.5114	http://amigo.geneontology.org/amigo/term/GO:0016589
CC	GO:0031010	ISWI-type complex	1/88	1/2245	0.0391982	0.459926	0.442871	A0A6P6KVG1	1	25.5114	http://amigo.geneontology.org/amigo/term/GO:0031010
CC	GO:0090576	RNA polymerase III transcription regulator complex	1/88	1/2245	0.0391982	0.459926	0.442871	A0A6P6PJV8	1	25.5114	http://amigo.geneontology.org/amigo/term/GO:0090576
CC	GO:1990112	RQC complex	1/88	1/2245	0.0391982	0.459926	0.442871	A0A6P6KSW4	1	25.5114	http://amigo.geneontology.org/amigo/term/GO:1990112
MF	GO:0009055	electron transfer activity	7/170	28/5417	1.79708e-05	0.00114828	0.00108052	A0A0G2R5K4/A0A6P6JQ89/A0A6P6N7D3/A0A6P6P1X2/A0A6P6QB96/A0A6P6QSW7/A0A6P6RJK2	7	7.96618	http://amigo.geneontology.org/amigo/term/GO:0009055
MF	GO:0015631	tubulin binding	10/170	63/5417	2.15548e-05	0.00114828	0.00108052	A0A6P6JB66/A0A6P6JFQ4/A0A6P6JT24/A0A6P6JVD2/A0A6P6K2Z9/A0A6P6LX00/A0A6P6PGU3/A0A6P6Q503/A0A6P6R5B9/A0A6P6R6I7	10	5.05789	http://amigo.geneontology.org/amigo/term/GO:0015631
MF	GO:0003954	NADH dehydrogenase activity	4/170	7/5417	3.04468e-05	0.00114828	0.00108052	A0A0G2R5K4/A0A6P6P1X2/A0A6P6QB96/A0A6P6RJK2	4	18.2084	http://amigo.geneontology.org/amigo/term/GO:0003954
MF	GO:0003955	NAD(P)H dehydrogenase (quinone) activity	4/170	7/5417	3.04468e-05	0.00114828	0.00108052	A0A0G2R5K4/A0A6P6P1X2/A0A6P6QB96/A0A6P6RJK2	4	18.2084	http://amigo.geneontology.org/amigo/term/GO:0003955
MF	GO:0008137	NADH dehydrogenase (ubiquinone) activity	4/170	7/5417	3.04468e-05	0.00114828	0.00108052	A0A0G2R5K4/A0A6P6P1X2/A0A6P6QB96/A0A6P6RJK2	4	18.2084	http://amigo.geneontology.org/amigo/term/GO:0008137
MF	GO:0016655	oxidoreductase activity, acting on NAD(P)H, quinone or similar compound as acceptor	4/170	7/5417	3.04468e-05	0.00114828	0.00108052	A0A0G2R5K4/A0A6P6P1X2/A0A6P6QB96/A0A6P6RJK2	4	18.2084	http://amigo.geneontology.org/amigo/term/GO:0016655
MF	GO:0050136	NADH dehydrogenase (quinone) activity	4/170	7/5417	3.04468e-05	0.00114828	0.00108052	A0A0G2R5K4/A0A6P6P1X2/A0A6P6QB96/A0A6P6RJK2	4	18.2084	http://amigo.geneontology.org/amigo/term/GO:0050136
MF	GO:0051536	iron-sulfur cluster binding	6/170	25/5417	9.42843e-05	0.00276567	0.00260247	A0A6P6JQ89/A0A6P6MZX2/A0A6P6N7D3/A0A6P6P1X2/A0A6P6QB96/A0A6P6RJK2	6	7.64753	http://amigo.geneontology.org/amigo/term/GO:0051536
MF	GO:0051540	metal cluster binding	6/170	25/5417	9.42843e-05	0.00276567	0.00260247	A0A6P6JQ89/A0A6P6MZX2/A0A6P6N7D3/A0A6P6P1X2/A0A6P6QB96/A0A6P6RJK2	6	7.64753	http://amigo.geneontology.org/amigo/term/GO:0051540
MF	GO:0008017	microtubule binding	7/170	49/5417	0.000747934	0.0197455	0.0185803	A0A6P6JB66/A0A6P6JFQ4/A0A6P6JT24/A0A6P6LX00/A0A6P6PGU3/A0A6P6R5B9/A0A6P6R6I7	7	4.5521	http://amigo.geneontology.org/amigo/term/GO:0008017
MF	GO:0051539	4 iron, 4 sulfur cluster binding	3/170	8/5417	0.00151398	0.0345206	0.0324835	A0A6P6MZX2/A0A6P6QB96/A0A6P6RJK2	3	11.9493	http://amigo.geneontology.org/amigo/term/GO:0051539
MF	GO:0016651	oxidoreductase activity, acting on NAD(P)H	5/170	28/5417	0.00156912	0.0345206	0.0324835	A0A0G2R5K4/A0A6P6MZX2/A0A6P6P1X2/A0A6P6QB96/A0A6P6RJK2	5	5.69013	http://amigo.geneontology.org/amigo/term/GO:0016651
MF	GO:0031490	chromatin DNA binding	3/170	10/5417	0.00309704	0.0584013	0.0549549	A0A6P6J657/A0A6P6KUA8/A0A6P6NV94	3	9.55941	http://amigo.geneontology.org/amigo/term/GO:0031490
MF	GO:0031492	nucleosomal DNA binding	3/170	10/5417	0.00309704	0.0584013	0.0549549	A0A6P6J657/A0A6P6KUA8/A0A6P6NV94	3	9.55941	http://amigo.geneontology.org/amigo/term/GO:0031492
MF	GO:0031491	nucleosome binding	3/170	13/5417	0.00688648	0.117836	0.110883	A0A6P6J657/A0A6P6KUA8/A0A6P6NV94	3	7.35339	http://amigo.geneontology.org/amigo/term/GO:0031491
MF	GO:0008270	zinc ion binding	12/170	171/5417	0.00714159	0.117836	0.110883	A0A6P6JJ97/A0A6P6JR55/A0A6P6KAF4/A0A6P6KSW4/A0A6P6KU82/A0A6P6KZS8/A0A6P6MDF3/A0A6P6P0Z5/A0A6P6PMS2/A0A6P6QNP3/A0A6P6QX14/A0A6P6RNB4	12	2.23612	http://amigo.geneontology.org/amigo/term/GO:0008270
		Carboxypeptidase E, AFG3-like protein 2, HECT-type E3 ubiquitin transferase,E3 ubiquitin-protein ligase listerin,Mitogen-activated protein kinase, GATA-binding factor 2, Dystrobrevin,WW domain-binding protein 4, Zinc finger protein 318, RBP20,Protein Churchill
MF	GO:0000981	DNA-binding transcription factor activity, RNA polymerase II-specific	2/170	8/5417	0.024207	0.306853	0.288745	A0A6P6JUN5/A0A6P6KZS8	2	7.96618	http://amigo.geneontology.org/amigo/term/GO:0000981
MF	GO:0003682	chromatin binding	3/170	22/5417	0.0301719	0.306853	0.288745	A0A6P6J657/A0A6P6KUA8/A0A6P6NV94	3	4.34519	http://amigo.geneontology.org/amigo/term/GO:0003682
MF	GO:0004139	deoxyribose-phosphate aldolase activity	1/170	1/5417	0.0313827	0.306853	0.288745	A0A6P6M2Y1	1	31.8647	http://amigo.geneontology.org/amigo/term/GO:0004139
MF	GO:0004370	glycerol kinase activity	1/170	1/5417	0.0313827	0.306853	0.288745	A0A6P6JK35	1	31.8647	http://amigo.geneontology.org/amigo/term/GO:0004370
MF	GO:0005247	voltage-gated chloride channel activity	1/170	1/5417	0.0313827	0.306853	0.288745	A0A6P6PA65	1	31.8647	http://amigo.geneontology.org/amigo/term/GO:0005247
MF	GO:0005254	chloride channel activity	1/170	1/5417	0.0313827	0.306853	0.288745	A0A6P6PA65	1	31.8647	http://amigo.geneontology.org/amigo/term/GO:0005254
MF	GO:0019209	kinase activator activity	1/170	1/5417	0.0313827	0.306853	0.288745	A0A6P6MAF9	1	31.8647	http://amigo.geneontology.org/amigo/term/GO:0019209
MF	GO:0030295	protein kinase activator activity	1/170	1/5417	0.0313827	0.306853	0.288745	A0A6P6MAF9	1	31.8647	http://amigo.geneontology.org/amigo/term/GO:0030295
MF	GO:0030296	protein tyrosine kinase activator activity	1/170	1/5417	0.0313827	0.306853	0.288745	A0A6P6MAF9	1	31.8647	http://amigo.geneontology.org/amigo/term/GO:0030296
MF	GO:0042284	sphingolipid delta-4 desaturase activity	1/170	1/5417	0.0313827	0.306853	0.288745	A0A6P6L830	1	31.8647	http://amigo.geneontology.org/amigo/term/GO:0042284
MF	GO:0120013	lipid transfer activity	1/170	1/5417	0.0313827	0.306853	0.288745	A0A6P6P925	1	31.8647	http://amigo.geneontology.org/amigo/term/GO:0120013
MF	GO:0051537	2 iron, 2 sulfur cluster binding	2/170	10/5417	0.0373375	0.352039	0.331265	A0A6P6JQ89/A0A6P6N7D3	2	6.37294	http://amigo.geneontology.org/amigo/term/GO:0051537

## Sheet: TvsC_KEGGenrich_significant
Term	Database	ID	Input_Number	Background_Number	P-Value	Corrected_P-Value	Input	Hyperlink	SecondClass	TopClass
Oxidative phosphorylation	KEGG PATHWAY	dre00190	17	140	1.1354e-13	3.71502e-10	A0A6P6IY82|A0A6P6K0R2|A0A6P6MDX5|A0A6P6P1X2|A0A6P6N7D3|A0A6P6JTV0|A0A6P6KS84|A0A6P6RJK2|A0A6P6MZX2|A0A6P6Q297|A0A6P6JQ89|A0A6P6R5Y4|A0A0G2R5K4|A0A6P6QB96|A0A6P6JE93|A0A6P6Q7R3|A0A6P6LBW0	http://www.genome.jp/kegg-bin/show_pathway?dre00190/dre:393703%09red/dre:393700%09red/dre:100537318%09red/dre:493605%09red/dre:445291%09red/dre:445500%09red/dre:336957%09red/dre:406413%09red/dre:796997%09red/dre:337583%09red/dre:140532%09red/dre:562149%09red/dre:541331%09red/dre:573021%09red/dre:554125%09red/dre:321951%09red	Energy metabolism	Metabolism
Metabolic pathways	KEGG PATHWAY	dre01100	35	1507	8.44201e-07	4.37122e-05	A0A6P6RCG8|A0A6P6JUW3|A0A6P6MDX5|A0A6P6JQ89|A0A6P6MCP1|A0A6P6PB81|A0A6P6MZX2|A0A6P6IY34|A0A6P6K0R2|A0A6P6MQT9|A0A6P6QB96|A0A6P6L1W6|A0A6P6JK35|A0A6P6K5H8|A0A6P6KBF0|A0A6P6K506|A0A6P6M2Y1|A0A6P6R5Y4|A0A6P6L830|A0A6P6RIT1|A0A6P6M955|A0A6P6P1X2|A0A0G2R5K4|A0A6P6JE93|A0A6P6RJK2|A0A6P6LBW0|A0A6P6Q7R3|A0A6P6PSS4|A0A6P6IY82|A0A6P6KS84|A0A6P6KQS6|A0A6P6N7D3|A0A6P6QE46|A0A6P6Q297|A0A6P6JTV0	http://www.genome.jp/kegg-bin/show_pathway?dre01100/dre:393697%09red/dre:100136866%09red/dre:544666%09red/dre:30068%09red/dre:796997%09red/dre:334121%09red/dre:140532%09red/dre:541331%09red/dre:323329%09red/dre:724010%09red/dre:445291%09red/dre:327075%09red/dre:336957%09red/dre:450077%09red/dre:337583%09red/dre:415247%09red/dre:573021%09red/dre:554125%09red/dre:100537318%09red/dre:447905%09red/dr…	Global and overview maps	Metabolism
Citrate cycle (TCA cycle)	KEGG PATHWAY	dre00020	4	34	0.000402704	0.0114578	A0A6P6N7D3|A0A6P6IY34|A0A6P6JQ89|A0A6P6LBW0	http://www.genome.jp/kegg-bin/show_pathway?dre00020/dre:415247%09red/dre:562149%09red/dre:445500%09red	Carbohydrate metabolism	Metabolism
Carbon metabolism	KEGG PATHWAY	dre01200	6	132	0.00178254	0.0305366	A0A6P6RIT1|A0A6P6N7D3|A0A6P6JQ89|A0A6P6MCP1|A0A6P6IY34|A0A6P6LBW0	http://www.genome.jp/kegg-bin/show_pathway?dre01200/dre:415247%09red/dre:402874%09red/dre:30068%09red/dre:562149%09red/dre:445500%09red	Global and overview maps	Metabolism
RNA transport	KEGG PATHWAY	dre03013	6	158	0.00419801	0.0514352	A0A6P6J5Y8|A0A6P6MRS0|A0A6P6RCG3|A0A6P6MQB9|A0A6P6MJ63|A0A6P6NCW4	http://www.genome.jp/kegg-bin/show_pathway?dre03013/dre:100529857%09red/dre:393732%09red/dre:334618%09red/dre:30572%09red/dre:541523%09red/dre:393180%09red	Translation	Genetic Information Processing
VEGF signaling pathway	KEGG PATHWAY	dre04370	1	76	0.509153	0.647473	A0A6P6MEJ7	http://www.genome.jp/kegg-bin/show_pathway?dre04370/dre:445289%09red	Signal transduction	Environmental Information Processing
Insulin signaling pathway	KEGG PATHWAY	dre04910	6	167	0.00543103	0.0590376	A0A6P6JCJ5|A0A6P6J5Y8|A0A6P6MRS0|A0A6P6Q4J9|A0A6P6LDX2|A0A6P6MEJ7	http://www.genome.jp/kegg-bin/show_pathway?dre04910/dre:393732%09red/dre:445289%09red/dre:393612%09red/dre:678619%09red/dre:570761%09red/dre:541523%09red	Endocrine system	Organismal Systems
Proteasome	KEGG PATHWAY	dre03050	3	56	0.01709	0.131883	A0A6P6KZB9|A0A6P6QG61|A0A6P6RP72	http://www.genome.jp/kegg-bin/show_pathway?dre03050/dre:436862%09red/dre:799058%09red/dre:393261%09red	Folding, sorting and degradation	Genetic Information Processing
2-Oxocarboxylic acid metabolism	KEGG PATHWAY	dre01210	2	20	0.0172154	0.132227	A0A6P6PB81|A0A6P6IY34	http://www.genome.jp/kegg-bin/show_pathway?dre01210/dre:415247%09red/dre:557979%09red	Global and overview maps	Metabolism
Tight junction	KEGG PATHWAY	dre04530	6	217	0.0174641	0.133823	A0A6P6JCJ5|A0A6P6Q4J9|A0A6P6K560|A0A6P6KU82|A0A6P6L270|A0A6P6QLR3	http://www.genome.jp/kegg-bin/show_pathway?dre04530/dre:323696%09red/dre:317747%09red/dre:100334486%09red/dre:678619%09red/dre:570761%09red/dre:100141341%09red	Cellular community - eukaryotes	Cellular Processes
							AMP激活激酶，AMP激酶，上皮屏障Junctional adhesion，丝裂原活化，细胞骨架重组,神经突触再生
							U;U;D;U;U;U
Endocytosis	KEGG PATHWAY	dre04144	7	311	0.0283309	0.190347	A0A6P6JKC2|A0A6P6MA34|A0A6P6Q4R0|A0A6P6RKE7|A0A6P6N3I1|A0A6P6JK81|A0A6P6KSP8	http://www.genome.jp/kegg-bin/show_pathway?dre04144/dre:436678%09red/dre:394091%09red/dre:337737%09red/dre:100329953%09red/dre:406318%09red/dre:563561%09red	Transport and catabolism	Cellular Processes
							U;U;U;U;U;U;U
mTOR signaling pathway	KEGG PATHWAY	dre04150	5	186	0.0320589	0.211485	A0A6P6JE93|A0A6P6J5Y8|A0A6P6NK11|A0A6P6MRS0|A0A6P6MEJ7	http://www.genome.jp/kegg-bin/show_pathway?dre04150/dre:337583%09red/dre:445289%09red/dre:327294%09red/dre:393732%09red/dre:541523%09red	Signal transduction	Environmental Information Processing
