# Supplementary material for: A Comparative Transcriptome and Proteome Analysis of the Molecular Mechanism Underlying Anterior to Dorsal Eye Rotation in the Celestial-Eye Goldfish (Carassius auratus)
Source: Int J Mol Sci. 2025 Jan 8;26(2):466. doi: 10.3390/ijms26020466 (PMC11765313; doi:10.3390/ijms26020466)
Supplement: Supplementary file 1 [file ijms-26-00466-s001.zip › Table S4- Common KEGG in DEGs and DEPs.xlsx]

## Sheet: Transcriptomics
KEGGID	Description	GeneRatio	BgRatio	pvalue	padj	geneID	geneName	keggID	Count	Up	Up_Gene_names	Down	Down_Gene_names
dre00220	Arginine biosynthesis	3/20	62/14947	7.36774e-05	0.00126702	113063734/113038790/113078755	LOC113063734/LOC113038790/LOC113078755	dre:566165/dre:566165/dre:404036	3	3	113063734/113038790/113078755	0
dre00062	Fatty acid elongation	3/20	76/14947	0.000135326	0.00126702	113054720/113110194/113112742	LOC113054720/LOC113110194/LOC113112742	dre:327274/dre:327274/dre:100150288	3	3	113054720/113110194/113112742	0
dre01040	Biosynthesis of unsaturated fatty acids	3/20	78/14947	0.000146194	0.00126702	113054720/113110194/113112742	LOC113054720/LOC113110194/LOC113112742	dre:327274/dre:327274/dre:100150288	3	3	113054720/113110194/113112742	0
dre01212	Fatty acid metabolism	3/20	154/14947	0.00107505	0.00636254	113054720/113110194/113112742	LOC113054720/LOC113110194/LOC113112742	dre:327274/dre:327274/dre:100150288	3	3	113054720/113110194/113112742	0
dre00910	Nitrogen metabolism	2/20	39/14947	0.00122356	0.00636254	113063734/113038790	LOC113063734/LOC113038790	dre:566165/dre:566165	2	2	113063734/113038790	0
dre00630	Glyoxylate and dicarboxylate metabolism	2/20	85/14947	0.00568171	0.0246207	113063734/113038790	LOC113063734/LOC113038790	dre:566165/dre:566165	2	2	113063734/113038790	0
dre00250	Alanine, aspartate and glutamate metabolism	2/20	108/14947	0.00902825	0.0335335	113063734/113038790	LOC113063734/LOC113038790	dre:566165/dre:566165	2	2	113063734/113038790	0
dre04217	Necroptosis	3/20	393/14947	0.0147498	0.046171	113063734/113038790/113065066	LOC113063734/LOC113038790/LOC113065066	dre:566165/dre:566165/dre:445091	3	3	113063734/113038790/113065066	0
dre04514	Cell adhesion molecules (CAMs)	3/20	405/14947	0.0159823	0.046171	113115398/113058206/113114746	LOC113115398/LOC113058206/LOC113114746	dre:81584/dre:81584/dre:550497	3	3	113115398/113058206/113114746	0
dre01230	Biosynthesis of amino acids	2/20	198/14947	0.0283649	0.0737487	113063734/113038790	LOC113063734/LOC113038790	dre:566165/dre:566165	2	2	113063734/113038790	0
dre00603	Glycosphingolipid biosynthesis - globo and isoglobo series	1/20	36/14947	0.0471131	0.111358	113048792	LOC113048792	dre:100005704	1	1	113048792	0
dre00512	Mucin type O-glycan biosynthesis	1/20	69/14947	0.088441	0.191622	113112096	LOC113112096	dre:564336	1	1	113112096	0
dre00760	Nicotinate and nicotinamide metabolism	1/20	102/14947	0.128062	0.255098	113092322	LOC113092322	dre:561683	1	1	113092322	0
dre02010	ABC transporters	1/20	112/14947	0.139742	0.255098	113108370	LOC113108370	dre:558335	1	1	113108370	0
dre00590	Arachidonic acid metabolism	1/20	123/14947	0.152418	0.255098	113097085	LOC113097085	dre:559148	1	1	113097085	0
dre00330	Arginine and proline metabolism	1/20	127/14947	0.156984	0.255098	113078755	LOC113078755	dre:404036	1	1	113078755	0
dre00240	Pyrimidine metabolism	1/20	154/14947	0.187194	0.286297	113092322	LOC113092322	dre:561683	1	1	113092322	0
dre04146	Peroxisome	1/20	200/14947	0.236308	0.341334	113078755	LOC113078755	dre:404036	1	1	113078755	0
dre03010	Ribosome	1/20	309/14947	0.341679	0.463287	113042421	LOC113042421	dre:735250	1	1	113042421	0
dre03040	Spliceosome	1/20	340/14947	0.369026	0.463287	113070018	LOC113070018	dre:393388	1	0		1	113070018
dre04110	Cell cycle	1/20	346/14947	0.374193	0.463287	113073485	LOC113073485	dre:560751	1	0		1	113073485
dre00230	Purine metabolism	1/20	373/14947	0.39695	0.469123	113092322	LOC113092322	dre:561683	1	1	113092322	0
dre04210	Apoptosis	1/20	429/14947	0.441669	0.476751	113065066	LOC113065066	dre:445091	1	1	113065066	0
dre04371	Apelin signaling pathway	1/20	452/14947	0.459107	0.476751	113078755	LOC113078755	dre:404036	1	1	113078755	0
dre04218	Cellular senescence	1/20	469/14947	0.471662	0.476751	113065066	LOC113065066	dre:445091	1	1	113065066	0
dre04141	Protein processing in endoplasmic reticulum	1/20	476/14947	0.476751	0.476751	113065066	LOC113065066	dre:445091	1	1	113065066	0

## Sheet: Proteomics
Term	Database	ID	Input_Number	Background_Number	P-Value	Corrected_P-Value	Input	Hyperlink	SecondClass	TopClass
Oxidative phosphorylation	KEGG PATHWAY	dre00190	17	140	1.1354e-13	3.71502e-10	A0A6P6IY82|A0A6P6K0R2|A0A6P6MDX5|A0A6P6P1X2|A0A6P6N7D3|A0A6P6JTV0|A0A6P6KS84|A0A6P6RJK2|A0A6P6MZX2|A0A6P6Q297|A0A6P6JQ89|A0A6P6R5Y4|A0A0G2R5K4|A0A6P6QB96|A0A6P6JE93|A0A6P6Q7R3|A0A6P6LBW0	http://www.genome.jp/kegg-bin/show_pathway?dre00190/dre:393703%09red/dre:393700%09red/dre:100537318%09red/dre:493605%09red/dre:445291%09red/dre:445500%09red/dre:336957%09red/dre:406413%09red/dre:796997%09red/dre:337583%09red/dre:140532%09red/dre:562149%09red/dre:541331%09red/dre:573021%09red/dre:554125%09red/dre:321951%09red	Energy metabolism	Metabolism
Metabolic pathways	KEGG PATHWAY	dre01100	35	1507	8.44201e-07	4.37122e-05	A0A6P6RCG8|A0A6P6JUW3|A0A6P6MDX5|A0A6P6JQ89|A0A6P6MCP1|A0A6P6PB81|A0A6P6MZX2|A0A6P6IY34|A0A6P6K0R2|A0A6P6MQT9|A0A6P6QB96|A0A6P6L1W6|A0A6P6JK35|A0A6P6K5H8|A0A6P6KBF0|A0A6P6K506|A0A6P6M2Y1|A0A6P6R5Y4|A0A6P6L830|A0A6P6RIT1|A0A6P6M955|A0A6P6P1X2|A0A0G2R5K4|A0A6P6JE93|A0A6P6RJK2|A0A6P6LBW0|A0A6P6Q7R3|A0A6P6PSS4|A0A6P6IY82|A0A6P6KS84|A0A6P6KQS6|A0A6P6N7D3|A0A6P6QE46|A0A6P6Q297|A0A6P6JTV0	http://www.genome.jp/kegg-bin/show_pathway?dre01100/dre:393697%09red/dre:100136866%09red/dre:544666%09red/dre:30068%09red/dre:796997%09red/dre:334121%09red/dre:140532%09red/dre:541331%09red/dre:323329%09red/dre:724010%09red/dre:445291%09red/dre:327075%09red/dre:336957%09red/dre:450077%09red/dre:337583%09red/dre:415247%09red/dre:573021%09red/dre:554125%09red/dre:100537318%09red/dre:447905%09red/dr…	Global and overview maps	Metabolism
Citrate cycle (TCA cycle)	KEGG PATHWAY	dre00020	4	34	0.000402704	0.0114578	A0A6P6N7D3|A0A6P6IY34|A0A6P6JQ89|A0A6P6LBW0	http://www.genome.jp/kegg-bin/show_pathway?dre00020/dre:415247%09red/dre:562149%09red/dre:445500%09red	Carbohydrate metabolism	Metabolism
Carbon metabolism	KEGG PATHWAY	dre01200	6	132	0.00178254	0.0305366	A0A6P6RIT1|A0A6P6N7D3|A0A6P6JQ89|A0A6P6MCP1|A0A6P6IY34|A0A6P6LBW0	http://www.genome.jp/kegg-bin/show_pathway?dre01200/dre:415247%09red/dre:402874%09red/dre:30068%09red/dre:562149%09red/dre:445500%09red	Global and overview maps	Metabolism
RNA transport	KEGG PATHWAY	dre03013	6	158	0.00419801	0.0514352	A0A6P6J5Y8|A0A6P6MRS0|A0A6P6RCG3|A0A6P6MQB9|A0A6P6MJ63|A0A6P6NCW4	http://www.genome.jp/kegg-bin/show_pathway?dre03013/dre:100529857%09red/dre:393732%09red/dre:334618%09red/dre:30572%09red/dre:541523%09red/dre:393180%09red	Translation	Genetic Information Processing
@@VEGF signaling pathway	KEGG PATHWAY	dre04370	1	76	0.509153	0.647473	A0A6P6MEJ7	http://www.genome.jp/kegg-bin/show_pathway?dre04370/dre:445289%09red	Signal transduction	Environmental Information Processing
Insulin signaling pathway	KEGG PATHWAY	dre04910	6	167	0.00543103	0.0590376	A0A6P6JCJ5|A0A6P6J5Y8|A0A6P6MRS0|A0A6P6Q4J9|A0A6P6LDX2|A0A6P6MEJ7	http://www.genome.jp/kegg-bin/show_pathway?dre04910/dre:393732%09red/dre:445289%09red/dre:393612%09red/dre:678619%09red/dre:570761%09red/dre:541523%09red	Endocrine system	Organismal Systems
Proteasome	KEGG PATHWAY	dre03050	3	56	0.01709	0.131883	A0A6P6KZB9|A0A6P6QG61|A0A6P6RP72	http://www.genome.jp/kegg-bin/show_pathway?dre03050/dre:436862%09red/dre:799058%09red/dre:393261%09red	Folding, sorting and degradation	Genetic Information Processing
2-Oxocarboxylic acid metabolism	KEGG PATHWAY	dre01210	2	20	0.0172154	0.132227	A0A6P6PB81|A0A6P6IY34	http://www.genome.jp/kegg-bin/show_pathway?dre01210/dre:415247%09red/dre:557979%09red	Global and overview maps	Metabolism
Tight junction	KEGG PATHWAY	dre04530	6	217	0.0174641	0.133823	A0A6P6JCJ5|A0A6P6Q4J9|A0A6P6K560|A0A6P6KU82|A0A6P6L270|A0A6P6QLR3	http://www.genome.jp/kegg-bin/show_pathway?dre04530/dre:323696%09red/dre:317747%09red/dre:100334486%09red/dre:678619%09red/dre:570761%09red/dre:100141341%09red	Cellular community - eukaryotes	Cellular Processes
Endocytosis	KEGG PATHWAY	dre04144	7	311	0.0283309	0.190347	A0A6P6JKC2|A0A6P6MA34|A0A6P6Q4R0|A0A6P6RKE7|A0A6P6N3I1|A0A6P6JK81|A0A6P6KSP8	http://www.genome.jp/kegg-bin/show_pathway?dre04144/dre:436678%09red/dre:394091%09red/dre:337737%09red/dre:100329953%09red/dre:406318%09red/dre:563561%09red	Transport and catabolism	Cellular Processes
mTOR signaling pathway	KEGG PATHWAY	dre04150	5	186	0.0320589	0.211485	A0A6P6JE93|A0A6P6J5Y8|A0A6P6NK11|A0A6P6MRS0|A0A6P6MEJ7	http://www.genome.jp/kegg-bin/show_pathway?dre04150/dre:337583%09red/dre:445289%09red/dre:327294%09red/dre:393732%09red/dre:541523%09red	Signal transduction	Environmental Information Processing
Biosynthesis of amino acids	KEGG PATHWAY	dre01230	3	88	0.0516778	0.269159	A0A6P6RIT1|A0A6P6IY34|A0A6P6QE46	http://www.genome.jp/kegg-bin/show_pathway?dre01230/dre:402874%09red/dre:415247%09red/dre:323329%09red	Global and overview maps	Metabolism
Adipocytokine signaling pathway	KEGG PATHWAY	dre04920	3	91	0.0559093	0.274266	A0A6P6JCJ5|A0A6P6Q4J9|A0A6P6KEK8	http://www.genome.jp/kegg-bin/show_pathway?dre04920/dre:678619%09red/dre:570761%09red/dre:558088%09red	Endocrine system	Organismal Systems
Purine metabolism	KEGG PATHWAY	dre00230	4	154	0.0583999	0.280477	A0A6P6K506|A0A6P6MQT9|A0A6P6RCG8|A0A6P6PSS4	http://www.genome.jp/kegg-bin/show_pathway?dre00230/dre:447905%09red/dre:333997%09red/dre:393697%09red	Nucleotide metabolism	Metabolism
Phagosome	KEGG PATHWAY	dre04145	4	155	0.0594941	0.280477	A0A6P6JE93|A0A6P6RKE7|A0A6P6QCE3|A0A6P6JMW9	http://www.genome.jp/kegg-bin/show_pathway?dre04145/dre:337583%09red/dre:324985%09red/dre:337737%09red/dre:415163%09red	Transport and catabolism	Cellular Processes
NOD-like receptor signaling pathway	KEGG PATHWAY	dre04621	4	156	0.0605992	0.280477	A0A6P6NI12|A0A6P6PVN9|A0A6P6MA87|A0A6P6L2Q4	http://www.genome.jp/kegg-bin/show_pathway?dre04621/dre:393620%09red/dre:406529%09red/dre:570772%09red/dre:550552%09red	Immune system	Organismal Systems
SNARE interactions in vesicular transport	KEGG PATHWAY	dre04130	2	42	0.0618373	0.280477	A0A6P6N1H9|A0A6P6QCE3	http://www.genome.jp/kegg-bin/show_pathway?dre04130/dre:415163%09red/dre:325484%09red	Folding, sorting and degradation	Genetic Information Processing
Autophagy - animal	KEGG PATHWAY	dre04140	4	162	0.0674568	0.290904	A0A6P6NI12|A0A6P6MEJ7|A0A6P6MA87|A0A6P6JMW9	http://www.genome.jp/kegg-bin/show_pathway?dre04140/dre:445289%09red/dre:324985%09red/dre:570772%09red/dre:550552%09red	Transport and catabolism	Cellular Processes
FoxO signaling pathway	KEGG PATHWAY	dre04068	4	167	0.0734655	0.295669	A0A6P6JCJ5|A0A6P6MEJ7|A0A6P6Q4J9|A0A6P6MCP1	http://www.genome.jp/kegg-bin/show_pathway?dre04068/dre:678619%09red/dre:570761%09red/dre:30068%09red/dre:445289%09red	Signal transduction	Environmental Information Processing
Arachidonic acid metabolism	KEGG PATHWAY	dre00590	2	47	0.0746386	0.297102	A0A6P6L1W6|A0A6P6K5H8	http://www.genome.jp/kegg-bin/show_pathway?dre00590/dre:544666%09red/dre:406605%09red	Lipid metabolism	Metabolism
Tryptophan metabolism	KEGG PATHWAY	dre00380	2	50	0.0826881	0.310789	A0A6P6PB81|A0A6P6MCP1	http://www.genome.jp/kegg-bin/show_pathway?dre00380/dre:30068%09red/dre:557979%09red	Amino acid metabolism	Metabolism
Progesterone-mediated oocyte maturation	KEGG PATHWAY	dre04914	3	108	0.0828066	0.310789	A0A6P6Q6F8|A0A6P6QBU6|A0A6P6MEJ7	http://www.genome.jp/kegg-bin/show_pathway?dre04914/dre:445289%09red/dre:393886%09red/dre:336421%09red	Endocrine system	Organismal Systems
Apelin signaling pathway	KEGG PATHWAY	dre04371	4	178	0.087601	0.314694	A0A6P6JCJ5|A0A6P6MEJ7|A0A6P6QBU6|A0A6P6Q4J9	http://www.genome.jp/kegg-bin/show_pathway?dre04371/dre:678619%09red/dre:570761%09red/dre:336421%09red/dre:445289%09red	Signal transduction	Environmental Information Processing
Phosphatidylinositol signaling system	KEGG PATHWAY	dre04070	3	113	0.0916013	0.31474	A0A6P6M955|A0A6P6JUW3|A0A6P6KBF0	http://www.genome.jp/kegg-bin/show_pathway?dre04070/dre:404620%09red/dre:559103%09red/dre:724010%09red	Signal transduction	Environmental Information Processing
Hedgehog signaling pathway	KEGG PATHWAY	dre04340	2	56	0.0995212	0.320983	A0A6P6MA87|A0A6P6N3I1	http://www.genome.jp/kegg-bin/show_pathway?dre04340/dre:436678%09red/dre:570772%09red	Signal transduction	Environmental Information Processing
Glycerolipid metabolism	KEGG PATHWAY	dre00561	2	66	0.129401	0.345915	A0A6P6M955|A0A6P6JK35	http://www.genome.jp/kegg-bin/show_pathway?dre00561/dre:724010%09red/dre:100136866%09red	Lipid metabolism	Metabolism
Ribosome	KEGG PATHWAY	dre03010	3	134	0.132347	0.35215	A0A6P6PMP5|A0A6P6NCJ2|A0A6P6LQW7	http://www.genome.jp/kegg-bin/show_pathway?dre03010/dre:436760%09red/dre:335629%09red	Translation	Genetic Information Processing
Spliceosome	KEGG PATHWAY	dre03040	3	134	0.132347	0.35215	A0A6P6PGR6|A0A6P6R7F6|A0A6P6IUX0	http://www.genome.jp/kegg-bin/show_pathway?dre03040/dre:572679%09red/dre:406495%09red/dre:393476%09red	Transcription	Genetic Information Processing
Fatty acid metabolism	KEGG PATHWAY	dre01212	2	67	0.132494	0.35215	A0A6P6KQS6|A0A6P6KEK8	http://www.genome.jp/kegg-bin/show_pathway?dre01212/dre:334121%09red/dre:558088%09red	Global and overview maps	Metabolism
MAPK signaling pathway	KEGG PATHWAY	dre04010	6	373	0.137888	0.352702	A0A6P6K2Z9|A0A6P6LFD2|A0A6P6KU82|A0A6P6MEJ7|A0A6P6JVD2|A0A6P6N3I1	http://www.genome.jp/kegg-bin/show_pathway?dre04010/dre:445289%09red/dre:567833%09red/dre:436678%09red/dre:100334486%09red/dre:550548%09red	Signal transduction	Environmental Information Processing
Cell cycle	KEGG PATHWAY	dre04110	3	139	0.142849	0.356947	A0A6P6Q6F8|A0A6P6R7I9|A0A6P6MJ19	http://www.genome.jp/kegg-bin/show_pathway?dre04110/dre:393886%09red/dre:335195%09red/dre:560560%09red	Cell growth and death	Cellular Processes
PPAR signaling pathway	KEGG PATHWAY	dre03320	2	73	0.151388	0.3641	A0A6P6JK35|A0A6P6KEK8	http://www.genome.jp/kegg-bin/show_pathway?dre03320/dre:100136866%09red/dre:558088%09red	Endocrine system	Organismal Systems
Ubiquitin mediated proteolysis	KEGG PATHWAY	dre04120	3	143	0.151443	0.3641	A0A6P6KAF4|A0A6P6KU82|A0A6P6PV01	http://www.genome.jp/kegg-bin/show_pathway?dre04120/dre:567370%09red/dre:100334486%09red/dre:558479%09red	Folding, sorting and degradation	Genetic Information Processing
Oocyte meiosis	KEGG PATHWAY	dre04114	3	146	0.157995	0.372348	A0A6P6Q6F8|A0A6P6R7I9|A0A6P6MJ19	http://www.genome.jp/kegg-bin/show_pathway?dre04114/dre:393886%09red/dre:335195%09red/dre:560560%09red	Cell growth and death	Cellular Processes
Mitophagy - animal	KEGG PATHWAY	dre04137	2	83	0.183908	0.39433	A0A6P6MEJ7|A0A6P6L2Q4	http://www.genome.jp/kegg-bin/show_pathway?dre04137/dre:445289%09red/dre:393620%09red	Transport and catabolism	Cellular Processes
Focal adhesion	KEGG PATHWAY	dre04510	4	243	0.193183	0.407278	A0A6P6J1E0|A0A6P6MA87|A0A6P6QLR3|A0A6P6JP46	http://www.genome.jp/kegg-bin/show_pathway?dre04510/dre:30234%09red/dre:317747%09red/dre:570772%09red/dre:567640%09red	Cellular community - eukaryotes	Cellular Processes
RNA degradation	KEGG PATHWAY	dre03018	2	87	0.197187	0.407631	A0A6P6RIT1|A0A6P6K0Y9	http://www.genome.jp/kegg-bin/show_pathway?dre03018/dre:402874%09red/dre:394144%09red	Folding, sorting and degradation	Genetic Information Processing
ECM-receptor interaction	KEGG PATHWAY	dre04512	2	89	0.20387	0.413295	A0A6P6J1E0|A0A6P6JP46	http://www.genome.jp/kegg-bin/show_pathway?dre04512/dre:30234%09red/dre:567640%09red	Signaling molecules and interaction	Environmental Information Processing
mRNA surveillance pathway	KEGG PATHWAY	dre03015	2	89	0.20387	0.413295	A0A6P6JK10|A0A6P6RMV9	http://www.genome.jp/kegg-bin/show_pathway?dre03015/dre:450021%09red/dre:324554%09red	Translation	Genetic Information Processing
Inositol phosphate metabolism	KEGG PATHWAY	dre00562	2	90	0.207221	0.414695	A0A6P6JUW3|A0A6P6KBF0	http://www.genome.jp/kegg-bin/show_pathway?dre00562/dre:404620%09red/dre:559103%09red	Carbohydrate metabolism	Metabolism
Salmonella infection	KEGG PATHWAY	dre05132	2	97	0.23082	0.44003	A0A6P6KVT9|A0A6P6QLR3	http://www.genome.jp/kegg-bin/show_pathway?dre05132/dre:317747%09red/dre:100007897%09red	Infectious disease: bacterial	Human Diseases
Biosynthesis of unsaturated fatty acids	KEGG PATHWAY	dre01040	1	29	0.241979	0.445056	A0A6P6KQS6	http://www.genome.jp/kegg-bin/show_pathway?dre01040/dre:334121%09red	Lipid metabolism	Metabolism
Glycerophospholipid metabolism	KEGG PATHWAY	dre00564	2	101	0.244385	0.445723	A0A6P6M955|A0A6P6JUW3	http://www.genome.jp/kegg-bin/show_pathway?dre00564/dre:404620%09red/dre:724010%09red	Lipid metabolism	Metabolism
Autophagy - other	KEGG PATHWAY	dre04136	1	32	0.262702	0.452638	A0A6P6NI12	http://www.genome.jp/kegg-bin/show_pathway?dre04136/dre:550552%09red	Transport and catabolism	Cellular Processes
Pentose phosphate pathway	KEGG PATHWAY	dre00030	1	33	0.269483	0.456392	A0A6P6M2Y1	http://www.genome.jp/kegg-bin/show_pathway?dre00030/dre:450077%09red	Carbohydrate metabolism	Metabolism
Fatty acid elongation	KEGG PATHWAY	dre00062	1	34	0.276203	0.46156	A0A6P6KQS6	http://www.genome.jp/kegg-bin/show_pathway?dre00062/dre:334121%09red	Lipid metabolism	Metabolism
@@Sphingolipid metabolism	KEGG PATHWAY	dre00600	1	60	0.430847	0.586167	A0A6P6L830	http://www.genome.jp/kegg-bin/show_pathway?dre00600/dre:327075%09red	Lipid metabolism	Metabolism
Phototransduction	KEGG PATHWAY	dre04744	1	37	0.295993	0.479037	A0A6P6KLS7	http://www.genome.jp/kegg-bin/show_pathway?dre04744/dre:570333%09red	Sensory system	Organismal Systems
Glyoxylate and dicarboxylate metabolism	KEGG PATHWAY	dre00630	1	37	0.295993	0.479037	A0A6P6MCP1	http://www.genome.jp/kegg-bin/show_pathway?dre00630/dre:30068%09red	Carbohydrate metabolism	Metabolism
C-type lectin receptor signaling pathway	KEGG PATHWAY	dre04625	2	122	0.315663	0.495134	A0A6P6JGN4|A0A6P6MEJ7	http://www.genome.jp/kegg-bin/show_pathway?dre04625/dre:445289%09red/dre:100536902%09red	Immune system	Organismal Systems
GnRH signaling pathway	KEGG PATHWAY	dre04912	2	126	0.329122	0.507487	A0A6P6MEJ7|A0A6P6KU82	http://www.genome.jp/kegg-bin/show_pathway?dre04912/dre:445289%09red/dre:100334486%09red	Endocrine system	Organismal Systems
AGE-RAGE signaling pathway in diabetic complications	KEGG PATHWAY	dre04933	2	127	0.332476	0.510633	A0A6P6MEJ7|A0A6P6MA87	http://www.genome.jp/kegg-bin/show_pathway?dre04933/dre:445289%09red/dre:570772%09red	Endocrine and metabolic disease	Human Diseases
Gap junction	KEGG PATHWAY	dre04540	2	129	0.33917	0.515666	A0A6P6MEJ7|A0A6P6QBU6	http://www.genome.jp/kegg-bin/show_pathway?dre04540/dre:445289%09red/dre:336421%09red	Cellular community - eukaryotes	Cellular Processes
Ferroptosis	KEGG PATHWAY	dre04216	1	45	0.346172	0.52197	A0A6P6PVN9	http://www.genome.jp/kegg-bin/show_pathway?dre04216/dre:406529%09red	Cell growth and death	Cellular Processes
Fatty acid degradation	KEGG PATHWAY	dre00071	1	46	0.352188	0.528605	A0A6P6KEK8	http://www.genome.jp/kegg-bin/show_pathway?dre00071/dre:558088%09red	Lipid metabolism	Metabolism
Melanogenesis	KEGG PATHWAY	dre04916	2	139	0.372299	0.549216	A0A6P6MEJ7|A0A6P6QBU6	http://www.genome.jp/kegg-bin/show_pathway?dre04916/dre:445289%09red/dre:336421%09red	Endocrine system	Organismal Systems
Cell adhesion molecules (CAMs)	KEGG PATHWAY	dre04514	2	140	0.375577	0.551131	A0A6P6KQU9|A0A6P6K560	http://www.genome.jp/kegg-bin/show_pathway?dre04514/dre:323696%09red/dre:114441%09red	Signaling molecules and interaction	Environmental Information Processing
Cysteine and methionine metabolism	KEGG PATHWAY	dre00270	1	53	0.392786	0.559266	A0A6P6QE46	http://www.genome.jp/kegg-bin/show_pathway?dre00270/dre:323329%09red	Amino acid metabolism	Metabolism
Lysosome	KEGG PATHWAY	dre04142	2	146	0.395091	0.561328	A0A6P6JMW9|A0A6P6JK81	http://www.genome.jp/kegg-bin/show_pathway?dre04142/dre:324985%09red/dre:406318%09red	Transport and catabolism	Cellular Processes
RIG-I-like receptor signaling pathway	KEGG PATHWAY	dre04622	1	62	0.441278	0.592476	A0A6P6KU82	http://www.genome.jp/kegg-bin/show_pathway?dre04622/dre:100334486%09red	Immune system	Organismal Systems
Apoptosis	KEGG PATHWAY	dre04210	2	167	0.461008	0.607642	A0A6P6MEJ7|A0A6P6MA87	http://www.genome.jp/kegg-bin/show_pathway?dre04210/dre:445289%09red/dre:570772%09red	Cell growth and death	Cellular Processes
Regulation of actin cytoskeleton	KEGG PATHWAY	dre04810	3	271	0.46186	0.607642	A0A6P6MEJ7|A0A6P6QLR3|A0A6P6KW24	http://www.genome.jp/kegg-bin/show_pathway?dre04810/dre:445289%09red/dre:556951%09red/dre:317747%09red	Cell motility	Cellular Processes
Lysine degradation	KEGG PATHWAY	dre00310	1	73	0.495337	0.637585	A0A6P6PB81	http://www.genome.jp/kegg-bin/show_pathway?dre00310/dre:557979%09red	Amino acid metabolism	Metabolism
Necroptosis	KEGG PATHWAY	dre04217	2	179	0.496757	0.63891	A0A6P6MA87|A0A6P6PVN9	http://www.genome.jp/kegg-bin/show_pathway?dre04217/dre:406529%09red/dre:570772%09red	Cell growth and death	Cellular Processes
Protein processing in endoplasmic reticulum	KEGG PATHWAY	dre04141	2	179	0.496757	0.63891	A0A6P6LCR7|A0A6P6MA87	http://www.genome.jp/kegg-bin/show_pathway?dre04141/dre:100000769%09red/dre:570772%09red	Folding, sorting and degradation	Genetic Information Processing
Ribosome biogenesis in eukaryotes	KEGG PATHWAY	dre03008	1	77	0.513674	0.649939	A0A6P6MQB9	http://www.genome.jp/kegg-bin/show_pathway?dre03008/dre:30572%09red	Translation	Genetic Information Processing
Glycolysis / Gluconeogenesis	KEGG PATHWAY	dre00010	1	77	0.513674	0.649939	A0A6P6RIT1	http://www.genome.jp/kegg-bin/show_pathway?dre00010/dre:402874%09red	Carbohydrate metabolism	Metabolism
Cellular senescence	KEGG PATHWAY	dre04218	2	185	0.514058	0.650173	A0A6P6MEJ7|A0A6P6PVN9	http://www.genome.jp/kegg-bin/show_pathway?dre04218/dre:445289%09red/dre:406529%09red	Cell growth and death	Cellular Processes
Herpes simplex virus 1 infection	KEGG PATHWAY	dre05168	2	188	0.522561	0.655896	A0A6P6P7Q6|A0A6P6MA87	http://www.genome.jp/kegg-bin/show_pathway?dre05168/dre:564853%09red/dre:570772%09red	Infectious disease: viral	Human Diseases
p53 signaling pathway	KEGG PATHWAY	dre04115	1	79	0.522592	0.655896	A0A6P6MA87	http://www.genome.jp/kegg-bin/show_pathway?dre04115/dre:570772%09red	Cell growth and death	Cellular Processes
Peroxisome	KEGG PATHWAY	dre04146	1	88	0.56075	0.684054	A0A6P6MCP1	http://www.genome.jp/kegg-bin/show_pathway?dre04146/dre:30068%09red	Transport and catabolism	Cellular Processes
Adrenergic signaling in cardiomyocytes	KEGG PATHWAY	dre04261	2	219	0.604446	0.718397	A0A6P6MA87|A0A6P6QBU6	http://www.genome.jp/kegg-bin/show_pathway?dre04261/dre:336421%09red/dre:570772%09red	Circulatory system	Organismal Systems
ErbB signaling pathway	KEGG PATHWAY	dre04012	1	106	0.628186	0.737769	A0A6P6MEJ7	http://www.genome.jp/kegg-bin/show_pathway?dre04012/dre:445289%09red	Signal transduction	Environmental Information Processing
Cardiac muscle contraction	KEGG PATHWAY	dre04260	1	117	0.664209	0.764421	A0A6P6KN04	http://www.genome.jp/kegg-bin/show_pathway?dre04260/dre:114410%09red	Circulatory system	Organismal Systems
Calcium signaling pathway	KEGG PATHWAY	dre04020	2	288	0.747702	0.814798	A0A6P6KN04|A0A6P6PVN9	http://www.genome.jp/kegg-bin/show_pathway?dre04020/dre:114410%09red/dre:406529%09red	Signal transduction	Environmental Information Processing
Vascular smooth muscle contraction	KEGG PATHWAY	dre04270	1	160	0.774622	0.83155	A0A6P6QLR3	http://www.genome.jp/kegg-bin/show_pathway?dre04270/dre:317747%09red	Circulatory system	Organismal Systems
Wnt signaling pathway	KEGG PATHWAY	dre04310	1	189	0.827816	0.874875	A0A6P6QLR3	http://www.genome.jp/kegg-bin/show_pathway?dre04310/dre:317747%09red	Signal transduction	Environmental Information Processing

## Sheet: 共有KEGG
KEGGID	Description	GeneRatio	BgRatio	pvalue	padj	geneID	geneName	keggID	Count	Up	Up_Gene_names	Down	Down_Gene_names		Term	Database	ID	Input_Number	Background_Number	P-Value	Corrected_P-Value	Input	Hyperlink	SecondClass	TopClass
dre00062	Fatty acid elongation	3/20	76/14947	0.000135326	0.00126702	113054720/113110194/113112742	LOC113054720/LOC113110194/LOC113112742	dre:327274/dre:327274/dre:100150288	3	3	113054720/113110194/113112742	0			Fatty acid elongation	KEGG PATHWAY	dre00062	1	34	0.276203	0.46156	A0A6P6KQS6	http://www.genome.jp/kegg-bin/show_pathway?dre00062/dre:334121%09red	Lipid metabolism	Metabolism
dre00230	Purine metabolism	1/20	373/14947	0.39695	0.469123	113092322	LOC113092322	dre:561683	1	1	113092322	0			Purine metabolism	KEGG PATHWAY	dre00230	4	154	0.0583999	0.280477	A0A6P6K506|A0A6P6MQT9|A0A6P6RCG8|A0A6P6PSS4	http://www.genome.jp/kegg-bin/show_pathway?dre00230/dre:447905%09red/dre:333997%09red/dre:393697%09red	Nucleotide metabolism	Metabolism
dre00590	Arachidonic acid metabolism	1/20	123/14947	0.152418	0.255098	113097085	LOC113097085	dre:559148	1	1	113097085	0			Arachidonic acid metabolism	KEGG PATHWAY	dre00590	2	47	0.0746386	0.297102	A0A6P6L1W6|A0A6P6K5H8	http://www.genome.jp/kegg-bin/show_pathway?dre00590/dre:544666%09red/dre:406605%09red	Lipid metabolism	Metabolism
dre00630	Glyoxylate and dicarboxylate metabolism	2/20	85/14947	0.00568171	0.0246207	113063734/113038790	LOC113063734/LOC113038790	dre:566165/dre:566165	2	2	113063734/113038790	0			Glyoxylate and dicarboxylate metabolism	KEGG PATHWAY	dre00630	1	37	0.295993	0.479037	A0A6P6MCP1	http://www.genome.jp/kegg-bin/show_pathway?dre00630/dre:30068%09red	Carbohydrate metabolism	Metabolism
dre01040	Biosynthesis of unsaturated fatty acids	3/20	78/14947	0.000146194	0.00126702	113054720/113110194/113112742	LOC113054720/LOC113110194/LOC113112742	dre:327274/dre:327274/dre:100150288	3	3	113054720/113110194/113112742	0			Biosynthesis of unsaturated fatty acids	KEGG PATHWAY	dre01040	1	29	0.241979	0.445056	A0A6P6KQS6	http://www.genome.jp/kegg-bin/show_pathway?dre01040/dre:334121%09red	Lipid metabolism	Metabolism
dre01212	Fatty acid metabolism	3/20	154/14947	0.00107505	0.00636254	113054720/113110194/113112742	LOC113054720/LOC113110194/LOC113112742	dre:327274/dre:327274/dre:100150288	3	3	113054720/113110194/113112742	0			Fatty acid metabolism	KEGG PATHWAY	dre01212	2	67	0.132494	0.35215	A0A6P6KQS6|A0A6P6KEK8	http://www.genome.jp/kegg-bin/show_pathway?dre01212/dre:334121%09red/dre:558088%09red	Global and overview maps	Metabolism
dre01230	Biosynthesis of amino acids	2/20	198/14947	0.0283649	0.0737487	113063734/113038790	LOC113063734/LOC113038790	dre:566165/dre:566165	2	2	113063734/113038790	0			Biosynthesis of amino acids	KEGG PATHWAY	dre01230	3	88	0.0516778	0.269159	A0A6P6RIT1|A0A6P6IY34|A0A6P6QE46	http://www.genome.jp/kegg-bin/show_pathway?dre01230/dre:402874%09red/dre:415247%09red/dre:323329%09red	Global and overview maps	Metabolism
dre03010	Ribosome	1/20	309/14947	0.341679	0.463287	113042421	LOC113042421	dre:735250	1	1	113042421	0			Ribosome	KEGG PATHWAY	dre03010	3	134	0.132347	0.35215	A0A6P6PMP5|A0A6P6NCJ2|A0A6P6LQW7	http://www.genome.jp/kegg-bin/show_pathway?dre03010/dre:436760%09red/dre:335629%09red	Translation	Genetic Information Processing
dre03040	Spliceosome	1/20	340/14947	0.369026	0.463287	113070018	LOC113070018	dre:393388	1	0		1	113070018		Spliceosome	KEGG PATHWAY	dre03040	3	134	0.132347	0.35215	A0A6P6PGR6|A0A6P6R7F6|A0A6P6IUX0	http://www.genome.jp/kegg-bin/show_pathway?dre03040/dre:572679%09red/dre:406495%09red/dre:393476%09red	Transcription	Genetic Information Processing
dre04110	Cell cycle	1/20	346/14947	0.374193	0.463287	113073485	LOC113073485	dre:560751	1	0		1	113073485		Cell cycle	KEGG PATHWAY	dre04110	3	139	0.142849	0.356947	A0A6P6Q6F8|A0A6P6R7I9|A0A6P6MJ19	http://www.genome.jp/kegg-bin/show_pathway?dre04110/dre:393886%09red/dre:335195%09red/dre:560560%09red	Cell growth and death	Cellular Processes
dre04141	Protein processing in endoplasmic reticulum	1/20	476/14947	0.476751	0.476751	113065066	LOC113065066	dre:445091	1	1	113065066	0			Protein processing in endoplasmic reticulum	KEGG PATHWAY	dre04141	2	179	0.496757	0.63891	A0A6P6LCR7|A0A6P6MA87	http://www.genome.jp/kegg-bin/show_pathway?dre04141/dre:100000769%09red/dre:570772%09red	Folding, sorting and degradation	Genetic Information Processing
dre04146	Peroxisome	1/20	200/14947	0.236308	0.341334	113078755	LOC113078755	dre:404036	1	1	113078755	0			Peroxisome	KEGG PATHWAY	dre04146	1	88	0.56075	0.684054	A0A6P6MCP1	http://www.genome.jp/kegg-bin/show_pathway?dre04146/dre:30068%09red	Transport and catabolism	Cellular Processes
dre04210	Apoptosis	1/20	429/14947	0.441669	0.476751	113065066	LOC113065066	dre:445091	1	1	113065066	0			Apoptosis	KEGG PATHWAY	dre04210	2	167	0.461008	0.607642	A0A6P6MEJ7|A0A6P6MA87	http://www.genome.jp/kegg-bin/show_pathway?dre04210/dre:445289%09red/dre:570772%09red	Cell growth and death	Cellular Processes
dre04217	Necroptosis	3/20	393/14947	0.0147498	0.046171	113063734/113038790/113065066	LOC113063734/LOC113038790/LOC113065066	dre:566165/dre:566165/dre:445091	3	3	113063734/113038790/113065066	0			Necroptosis	KEGG PATHWAY	dre04217	2	179	0.496757	0.63891	A0A6P6MA87|A0A6P6PVN9	http://www.genome.jp/kegg-bin/show_pathway?dre04217/dre:406529%09red/dre:570772%09red	Cell growth and death	Cellular Processes
dre04218	Cellular senescence	1/20	469/14947	0.471662	0.476751	113065066	LOC113065066	dre:445091	1	1	113065066	0			Cellular senescence	KEGG PATHWAY	dre04218	2	185	0.514058	0.650173	A0A6P6MEJ7|A0A6P6PVN9	http://www.genome.jp/kegg-bin/show_pathway?dre04218/dre:445289%09red/dre:406529%09red	Cell growth and death	Cellular Processes
dre04371	Apelin signaling pathway	1/20	452/14947	0.459107	0.476751	113078755	LOC113078755	dre:404036	1	1	113078755	0			Apelin signaling pathway	KEGG PATHWAY	dre04371	4	178	0.087601	0.314694	A0A6P6JCJ5|A0A6P6MEJ7|A0A6P6QBU6|A0A6P6Q4J9	http://www.genome.jp/kegg-bin/show_pathway?dre04371/dre:678619%09red/dre:570761%09red/dre:336421%09red/dre:445289%09red	Signal transduction	Environmental Information Processing
dre04514	Cell adhesion molecules (CAMs)	3/20	405/14947	0.0159823	0.046171	113115398/113058206/113114746	LOC113115398/LOC113058206/LOC113114746	dre:81584/dre:81584/dre:550497	3	3	113115398/113058206/113114746	0			Cell adhesion molecules (CAMs)	KEGG PATHWAY	dre04514	2	140	0.375577	0.551131	A0A6P6KQU9|A0A6P6K560	http://www.genome.jp/kegg-bin/show_pathway?dre04514/dre:323696%09red/dre:114441%09red	Signaling molecules and interaction	Environmental Information Processing
